# Supplementary material for: A systematic review and meta-analysis of the impact of relaxation techniques to reduce burden of disease in patients with psychotic disorders
Source: Sci Rep. 2026 Mar 24;16:9841. doi: 10.1038/s41598-026-44310-0 (PMC13018224; doi:10.1038/s41598-026-44310-0)
Supplement: Supplementary file 3 — Supplementary Material 3 [file 41598_2026_44310_MOESM3_ESM.xlsx]

## Sheet: Selected Studies
titel	first author	year published	country	design	participants N (t = /c =)	drop out	diagnosis	setting	chronic vs. FE	age	sex	intervention	ethical approval?	duration of session	frequency	number of sessions	providers	follow-up	co-intervention	control condition	anxiety measurement	outcomes anxiety treatment/control	stress measurement	outcomes stress treatment/control	relaxation measurement	outcomes relaxation treatment/control	psychotic symptoms measurement	outcomes psychotic symptoms treatment/control	positive symptoms measurement	outcomes positive symptoms treatment/control	negative symptoms measurement	outcomes negative symptoms treatment/control	wellbeeing measurement	outcomes wellbeeing treatment/control	QoL measurement	outcomes QoL treatment/control	adverse effects	conclusions	consistency check 13.03
Effect of yoga therapy on facial emotion recognition deficits, symptoms and functioning in patients with schizophrenia	Behere et al.	2011	India	RCT	66 (of 91 outpatients) (T=27/C1=17/C2=22)	7/14/4 (27,5%)	diagnosis of Schizophrenia (DSMIV)	outpatients	chronic	range from 18-60 years; Yoga: 31.3±9.3; Exercise: 30.2±8.0; Waitlist: 33.6±9.9	M:F=47:19	Yoga developed by Swami Vivekananda Yoga Anusandhana Samsthana (SVYASA) : (a) Sithilikarana Vyayama; (b) asanas including surya namaskar; (c) breathing practice; and (d) relaxation techniques	study was approved by the ethics committee of the institute	60 min.	5 days a week	20 sessions (4 weeks) with a instructor followed by 2 months home practice	trained yoga instructor	2nd month; 4th month	antipsychotic drugs	1. Exercise group: brisk walking, jogging and exercises in standing and sitting postures and relaxation (Ministry of Education. The National Fitness Corps – Handbook for middle, high and higher secondary schools. New Delhi: Government of India, 1965.); 2. Waitlist=TAU (did not receive any add-on intervention)	x	x	x	x	x	x	1. PANSS positive; 2. PANSS negative	>	PANSS positive	T: from 15.1±11.7 to 11.9±4.7/12.1±5.4, C1: from 14.9±4.3 to 13.5±4.7/14.1±5.4, C2: from 14.7±6.3 to 12.9±5.2/11.8±5.6; C1+2(2nd month): 13.16(4.93)	PANSS negative	T: from 17.8±4.9 to 14.7±3.9/14.7±3.8, C1: from 14.8±3.9 to 13.9±3.3/13.5±4.4, C2: from 14.3 ± 3.7 to 13.7±3.7/13.7±3.6, C1+2(post-treatment): 13.79(3.5)	x	x	x	x	No.	improvement of psychopathology (Yoga group: significant change in positive and negative symptoms even after the 4th month assessments; C1/C2: No significant changes in variables in either the Exercise or the Waitlist groups)	check
Effects of chair yoga therapy on physical fitness in patients with psychiatric disorders: A 12-week single-blind randomized controlled trial	Ikai et al	2017	Japan	single-blind RCT	56 inpatients (T=28/C=28); 49 (87.5%) schizophrenia-patients (T=24/C=25)	0.09	ICD-10 diagnosis of psychiatric disorder (87,5% schizophrenia)	inpatients	chronic	20 years or older 55.3(13.7)(55.5(11.4)/55.0(15.8)	M:F=36:20	Chair yoga therapy based on Hathy Yoga	study was approved by the hospital´s ethics board	20 min.	twice a week	24 sessions (12 weeks intervention)	yoga instructor (qualified as a Hatha yoga therapist)	pre-/postintervention (12 weeks); 6-week follow up	antipsychotic drugs	TAU	x	x	x	x	x	x	1. PANSS total; 2. PANSS general psychopathology; (3. GAF (Global Assessment of Functioning) -> eigentlich nicht für Subgruppe von Schizophreniepatienten)	1. T: from 90.00(16.5) to 85.5(16.1), C: from 83.9(24.8) to 80.2(20.3); 2. T: from 43.8(7.6) to 41.8(7.3), C: from 41.0(12.0) to 39.3(9.6); (3. T: from 27.9(9.4) to 31.7(9.7), C: from 28.0(9.3) to 29.0(10.5))	PANSS positive	T: from 18.3(6.2) to 17.8(6.3), C: from 18.3(6.9) to 17.2(6.2)	PANSS negative	T: from 27.5(6.9) to 26.0(6.7), C: from 24.6(9.3) to 23.7(8.2)	x	x	1. EQ-5D index; 2. EQ-5D VAS -> eigentlich nicht für Subgruppe von Schizophreniepatienten	1. T: from 0.653(0.354) to 0.898(0.129), C: from 0.620(0.417) to 0.680(0.289); 2. from 58.9(25.0) to 73.4(20.2), C: from 62.4(29.6) to 56.4(23.4)	No.	No significant Improvement in psychopathology=PANSS (total/pos./neg./gen.->P-values of interaction=0,31/0,79/0,24,0,31)	check
Mindfulness Groups for Distressing Voices and Paranoia: A Replication and Randomized Feasibility Trial	Chadwick et al.	2009	UK	RCT	18 included (T=9/C=9) (of 22 (T=11/C=11) )	5 patients (18,18%)	psychotic disorder, with prominent, distressing voices for at least 6 months	outpatients	chronic	at least 18 years; mean age 41.6 (SD 8.1)	unknown	group-based mindfulness training (Training comprised mindfulness sessions twice a week for 5 weeks, plus practice at home with guided CDs, followed by a further 5 weeks of practice at home.)	unknown	60 min.	twice a week for 5 weeks + practice at home + 5 additional weeks of home practise	10 group sessions (followed by homepractice)	groups were led by the second author, who had completed 3-year training in MBCT and was experienced in working with people with psychosis, with support from a co-facilitator	pre-/postintervention (10 weeks)	antipsychotic drugs	waitlist	x	x	x	x	x	x	Clinical Outcomes in Routine Evaluation (CORE)	T: −0.46 (0.46), C: −0.187 (0.52)	Psychiatric Symptom Rating Scale. (PSYRATS) mit Auditory hallucinations/ Paranoia	T:−2.1 (5.2)/−1.9 (4.4)->-2(4.8), C: −0.8 (4.7)/−1.3 (5.1)->-1.05(4.9)	x	x	x	x	x	x	No.	improvement in psychopathology not significant (six differences are in the expected direction but none is significant/ effect sizes for CORE total is medium (0.56) effect sizes for other variables are small (0.26/0.12))	check
Effect of yoga therapy on plasma oxytocin and facial emotion recognition deficits in patients of schizophrenia	Jayaram et al.	2013	India	RCT	27 (T=15/C=12) (of 43 patients (T=15/C=28))	0.37	diagnosis of schizophrenia DSMIV	mixed (outpatient and inpatient services)	chronic	from 18 to 45 years (28.33(4.7)/29.5(8.2))	M:F=19:8	Yoga therapy module: loosening exercises, breathing practices, Suryanamaskāra, sitting and supine and prone posture Āsanas along with Prāṇāyāma and relaxation techniques	study was approved by the institutional ethics committee.	60 min.	daily	28 (daily for 4 weeks)	professional yoga therapist	pre-/postintervention (4 weeks)	antipsychotic drugs	waitlist (continued antipsychotic medication alone without any additional intervention)	x	x	x	x	x	x	1. SANS 2. SAPS	x	SAPS	T: from 7.8±2.8 to 5(2.5); C: from 6.6(2.3) to 5.5(2.7)	SANS	T: from 13.8±5.20 to 9±5, C: from 10±4.7 to 7.2±3.5	x	x	x	x	No.	improvement of positive/negative symptoms over time (no difference between KG and EG)(beneficial role of add-on yoga in antipsychotic stabilized schizophrenia patients in improving symptoms: significant improvement in negative symptoms and positive symptoms (P<0.001).	check
Therapeutic efficacy of add‐on yogasana intervention in stabilized outpatient schizophrenia: Randomized controlled comparison with exercise and waitlist	Varambally et al.	2012	India	single blind RCT	95 included (T=39/C1=22/C2=34) (of 120)	25 patients	diagnosis of schizophrenia	outpatients	unknown	age: 32.8 (10.0)/ 30.6 (7.3)/33.6 (9.5)	M:F=83:37	Yoga by Swami Vivekananda Yoga Anusandhana Samsthana (SVYASA): (a) Sithilikarana Vyayama; (b) asanas including surya namaskar; (c) breathing practice; (d) relaxation techniques. (1:1:1 and no meditation)	Institute’s ethics review committee approved the study	45 min.	5 days a week (for 1 month and then home practice)	about 25 sessions (in one month were offered)	certified yoga teacher	pre-/postintervention (4 months)	antipsychotic drugs	1. Exercise group= brisk walking, jogging and exercises in standing and sitting postures and relaxation (Ministry of Education. The National Fitness Corps – Handbook for middle, high and higher secondary schools. New Delhi: Government of India, 1965.); 2. Waitlist=TAU	x	x	x	x	x	x	PANSS total	Median(Interquartile range): T: from 60.5 (53 – 69.25) to 50 (45.25 – 55); C1: from 60 (54 – 63)) to 52 (44.5 – 61); C2: from 55 (47 – 65.5) to 50 (43.75 – 69.25); mean(SD): T: from 60.82(4.69) to 50.06(2.81), C1: from 59.22(2.36) to 52.39(4.77), C2: from 55.64(5.35) to 53.36(7.6), C1+2(posttreatment): 52.98(6.6)	PANSS positive	Median(Interquartile range): T: from 14(11-18,25) to 11(8-16); C1: from 14 (12 – 18) to 13.5 (8.5 – 19.25); C2: from 14 (10 – 18) to 12.5 (8 – 19) -> Umrechnung: T: from 14.32(2.1) to 11.51(2.33); C1: from 14.52(2.04) to 13.7(3.11); C2: from 14(2.31) to 13.02(3.19); C1+2(post-treatment): 13.29(3.15)	PANSS negative	Median(Interquartile range): T: from 16 (14 – 21) to 15 (12 – 16); C1: from 15 (12 – 16) to 14.5 (9 – 16.25); C2: from 16 (12.5 – 18) to 14 (12 – 17.25) -> mean(SD): T: from 16.77(2.07) to 14.49(1.19); C1: from 16.78(1.19) to 13.61(2.16); C2: from 15.61(1.53) to 14.32(1.6); C1+2(posttreatment): 14.04(1.86)	x	x	x	x	No.	improvement in negative (PANSS negative: P<0,001) and general symptoms (PANSS total: P<0,001) (not positive!) -> Yoga better than exercise (Yoga more significant then in the other groups (P(Ex)=0,08 and P(Wait)=0,1) -> should encourage adding of Yoga as a complementary therapy for patients with schizophrenia	check
Effects of progressive muscle relaxation on state anxiety and subjective well-being in people with schizophrenia: a randomized controlled trial	Vancampfort	2011	Belgium	RCT	52 included (T=27/C=25) (of 64)	12 patients (16%)	DSM-IV diagnosis of schizophrenia	inpatients	chronic (acute)	T: 35.74±10.75;C: 35.40±11.28	M:F=31:21	Progressive muscle relaxation: tensing and relaxing of five major muscle groups, from the upper body to the lower parts	approved by the Scientific and Ethical Committee of the University Psychiatric Centre of the Catholic University of Leuven in accordance with the principles of the Declaration of Helsinki	25 min.	once a week	3 sessions (one single session after randomizaton)	trained physiotherapist	pre-/postintervention	antipsychotic drugs	resting control condition (sat quietly in a room for 25 minutes and could read)	SAI (State Anxiety Inventory)	T: from 45.22±10.31 to 33.44±8.64; C: from 45.24±11.8 to 45.68±10.97	SEES (Subjective Exercise Experiences Scale) Stress	T: from 11.59±5.05 to 7.48±3.57; C: from 12.16±5.5 to 12.16±5.44	x	x	x	x	x	x	x	x	SEES well-being	T: from 16.7±5.3 to 21.52±4.12; C: from 15.68±5.94 to 15.36±5.57	x	x	No.	stress reduction and improvement of SWB within 1 session (first study with a RCT-design demonstrating significant effects of a single session of progressive muscle relaxation on state anxiety, psychological stress and subjective well-being in patients with schizophrenia; PMR reduces state anxiety and psychological stress and improves subjective well-being in patients with schizophrenia; acute cha…	check
Improving Clinical, Cognitive, and Psychosocial Dysfunctions in Patients with Schizophrenia: A Neurofeedback Randomized Control Trial	Markiewicz et al.	2021	Poland	RCT	60 included (T=30/C=30)	0 patients (0%)	clinical diagnosis of schizophrenia (DSMV)	rehabilitation program	chronic	age 18–50; mean age T=37.22 (SD 6.38) and C= 36.38 (SD 8.87)	male	Neurofeedback training (CENTER, BALANCE and INSECT module)	study protocol was approved by the local Bioethics Committee with approval no. KE- 0254/35/2016	20 min. (5:5:10)	twice a week	24 sessions (12 weeks intervention)	monitor screen in soundproof room	pre-/postintervention (12weeks)	typical antipsychotics, rehabiliation	TAU=standard rehabilitation program	x	x	x	x	x	x	1. PANSS total; 2. PANSS general psychopathology	1. T: from 47.83±8.49 to 41.94±7.22, C: from 51.92±9.64 to 48.20±9.36; 2. T: from 24.83±3.35 to 22.61±3.71, C: from 27.44±3.31 to 25.88±4.20	PANSS positive	T: from 9.06±2.04 to 7.50±2.23, C: from 9.28±2.01 to 8.24±2.01	PANSS negative	T: from 13.94±3.92 to 11.83±4.48, C: from 15.16±3.51 to 14.08±4.47	x	x	x	x	No.	Improvement in 1 positive, 2 negative and 3 general symptoms (rehabilitation programs, especially add-on NF/rehabilitation programs= potential to improve more general symptoms and syndromes of schizophrenia; add-on NF generated significant effects in nearly all dependent domains)	check
A randomized controlled trial on the psychophysiological effects of physical exercise and Tai-chi in patients with chronic schizophrenia	Ho et al.	2016	China	non-blind, 3-arm RCT	151 (T=51/C1=51/C2=49) included (of 153)	8 patients	chronic schizophrenia diagnosed by DSM-IV	rehabilitation hostel	chronic	between 18 and 65 years (52.4(9.6)/55.0 (7.4)/54.7 (8.0))	M:F=80:69	Tai-chi (Wu-style Cheng-form Tai-chi chuan with 22 simple movements)	Ethical approval was obtained from the local institutional review board.	60 min./45 min.	weekly (60min.) and inbetween practice sessions twice a week (45 min.)	12 class sessions and 24 practice sessions	guidance of mental health professionals	pre-/postintervention (12 weeks)/ 6 months	antipsychotic drugs, rehabiliation	1. Exercise=warm up, stretching and joint movements (15 minutes), walking (10 minutes), stepping (10 minutes), mild weight training (10 minutes), and cool down stretching (15 minutes); 2. TAU=Waitlist(=regular medication and routine care)	x	x	Perceived Stress Scale (PSS) (chinese version)	T: 16.4 (5.3)/ 17.1 (6.8)/ 16.2 (5.1); C1: 14.9 (7.4)/ 15.2 (6.4)/ 16.0 (7.3); C2: 16.8 (7.1)/ 15.9 (7.1)/ 17.1 (6.6); C1+2(post-intervention): 15.54(6.73)	x	x	1. PANSS positive; 2. PANSS negative (chinese version)	>	PANSS positive	T: 6.4 (2.9)/ 7.3 (2.6)/ 9.4 (4.3); C1: 7.6 (3.6)/ 7.5 (3.7)/ 8.4 (3.8); C2: 6.8 (4.3)/ 7.4 (3.7)/ 8.6 (3.8); C1+2(post-treatment): 7.45(3.68)	PANSS negative	T: 12.4 (5.6)/ 13.1 (4.6)/ 14.0 (3.4); C1: 13.3 (5.4)/ 12.8 (4.7)/ 14.7 (5.2); C2: 12.2 (5.9)/ 12.5 (4.2)/ 14.5 (4.6); C1+2(post-treatment): 12.65(4.44)	x	x	x	x	No.	No improvement in psychopathology and stress; improvement in negative symptoms in exercise group. (No significant intervention effects were found in the five psychiatric symptom clusters, daily functioning, and perceived stress. Concerning the therapeutic effects of exercise intervention. No significant intervention effects were found for exercise in perceived stress, and three of the five psychi…	check
Effects of mindfulness on psychotic symptoms: insights from a randomized clinical trial	López-Navarro et al.	2022	Spain	single-center, randomized pilot clinical trial (we used data from a prior exploratory study using a robust assessment of psychotic experiences->López-Navarro et al.2020)	52 included (T=26/C=26) and 46 patients from the schizophrenic group (of 56)	4 patients	diagnosed with psychotic disorder by DSMIV (Schizophrenia (295.30; 295.10; 295.90), Schizoaffective Disorder (295.70), Delusional Disorder (295.70), Bipolar Disorder (296.40; 296.4x; 296.5x; 296.5x))	rehabilitation center	chronic	age between 18-65 (39.71 (8.98))	M:F=41:11	MBI (every session began with a habituation period to the room with relaxing music as background followed by 10-minute body awareness exercises led by a trained psychologist. Then, 15 minutes of guided meditation was led by a psychiatrist and a clinical psychologist. Finally, sessions included 15 min- utes of reflective group discussion aimed at facilitating patients’ understanding and insights d…	study complied with the Declaration of Helsinki and was approved by the Research Ethics Committee of the Univer- sity of Balearic Islands	60 min.	once a week	26 sessions (26 weeks)	trained psychologist, psychiatrist and a clinical psychologist trained in mindfulness and experienced in working with psychotic patients	pre-/postintervention (26 weeks)	psychiatric medication, rehabiliation	TAU=Integrated Rehabilitation Treatment (IRT)	x	x	x	x	x	x	x	x	PANSS positive	T: from 10.42 (4.75) to 10 (3.71); C: from 10.15 (3.82) to 10.23 (4.39)	PANSS negative	T: from 17.92 (5.66) to 14.57 (4.79); C: from 17.69 (4.09) to 17.5 (4.96)	x	x	x	x	No.	improvement of negative symptoms (IRT+MBI reduced their scores in PANSS Negative (F = 32.21, p < .001, Ƞ2 = .392)); IRT+MBI scored significantly lower than IRT in PANSS Negative Factor (F = 4.67, p = .035, Ƞ2 = .085); mindfulness is a safe intervention for people experiencing psychosis)	check
Add on yoga treatment for negative symptoms of schizophrenia: A multi-centric, randomized controlled trial	Rao et al	2021	India	multi-centric, randomized, waitlist-controlled trial	89 patients included (T=45/C=44) (of 96)	7 patients (7,29%)	ICD 10 diagnosis of schizophrenia	outpatients	chronic	aged between 18 and 45 years (34.79(7.06)/33.65(8.95))	M:F=61:28	Yoga (developed at the NIMHANS Integrated Centre for Yoga): a) preparatory loosening exercises for 16 min b) Breathing exercises for 6 min c) Physical postures (asanasa) in sitting, supine and prone pos- tures for 10 min d) regulated breathing (pranayama) for 8 min and e) repeated chanting of Aum (nadhanusandhana) for 10 min.	study was approved by the Human ethics committees of both the institutes	60 min.	six days a week for two weeks followed by ten weeks home practice	12 sessions (within 2 weeks followed by ten weeks home practice)	yoga therapist	weekly telephone follow-up; pre-/postintervention (3 months (after home practice)	antipsychotics/combination of antipsychotic and SSRI	TAU (waitlist: continued to receive the treatment as decided by the treating psychiatrist)	x	x	x	x	x	x	1. SANS 2. SAPS	>	SAPS	T: from 14.08 ± 1.26 to 5.56 ± 1.36; C: from 11.15 ± 1.31 to 8.10 ±1.57	SANS	T: from 49.13 ± 2.30 to 31.55 ± 2.53; C: from 51.22 ± 2.40 to 45.30 ± 2.93	x	x	x	x	No.	improvement of positive and negative symptoms (SANS: add-on yoga group= significantly greater improvement compared to the TAU group (t = 3.36; p = 0.006, Cohen's d =0.65 (95% CI: 0.20–1.10)); SAPS: add-on yoga group= significantly greater improvement compared to the TAU group (p = 0.01,Cohen's d= 0.63 (95% CI: 0.15–1.11)); findings of first multi-centric study: add-on yoga may be efficacious for …	check
Efficacy of yoga as an add-on treatment for in-patients with functional psychotic disorder	Manjunath et al.	2013	India	single blind RCT	60 patients included (T=35/C=25) (of 88)	28 patients (31,82%)	diagnosis of functional non-affective psychosis	inpatients	FE (newly admitted (within past 1 week))	31.7(8.8)/31.7(7.8)	M:F=36:24	Yoga	Institute’s Ethics Committee approved this study	60 min.	5 days a week for 2 weeks followed by 4 weeks home practice	10 sessions (during 2 weeks in hospital following 4 weeks homepractice)	yoga therapist	pre-/postintervention (2 weeks); 6 weeks	antipsychotic medication at therapeutic doses with anti-parkinsonian drugs as needed	PT(physical exercise therapy)=brisk walking, jogging and exercises in standing and sitting postures and relaxation (Ministry of Education. The National Fitness Corps – Handbook for middle, high and higher secondary schools. New Delhi: Government of India, 1965.)	x	x	x	x	x	x	1. CGI (severity of illness); 2. PANSS total; 3. PANSS general psychopathology	1. T: from 6.03 (0.38) to 4.86 (0.6)/ 3.11 (0.7), C: from 6.12 (0.6) to 5.08 (0.6)/3.96 (0.7); 2. T: from 63.86 (14.9) to 45.66 (13.9)/ 25.37 (11.2), C: from 66.60 (14.0) to 50.28 (12.2)/ 32.76 (12.9); 3. T: from 27.90 (6.8) to 19.48 (6.3)/10.62 (4.9), C: from 29.24 (8.2) to 21.40 (6.2)/ 14.12 (6.3)	PANSS positive	T: from 18.88 (7.8) to 13.57 (6.6)/7.40 (4.5); C: from 18.50 (7.5) to 14.44 (6.0)/ 9.04 (5.0)	PANSS negative	T: from 17.05 (8.0) to 12.60 (6.8)/ 7.34 (5.6); C: from 18.84 (7.8) to 14.40 (6.8)/ 9.60 (5.7)	x	x	x	x	No.	improvement of positive/negative/general symptoms in both groups (2 weeks: two treatment groups were not different on the clinical syndrome scores; end of 6 weeks: patients in the yoga group had lower mean scores on CGIS, total PANSS and PANSS general psychopathology subscore (RMANOVA detected an advantage for yoga over exercise in reducing the CGIS score, though, the score dropped in both treatm…	check
Yoga therapy as an add-on treatment in the management of patients with schizophrenia – a randomized controlled trial	Duraiswamy et al.	2007	India	RCT	41 patients included (T=21/C=20) (of 61)	20 patients (32,79%)	moderately ill schizophrenia patients according to DSM IV	mixed (attending the outpatient and inpatient services)	chronic	18-55 years (32.53(7.9)/31.30(7.9))	M:F=28:13	Yoga: Yogasana= yoga treatment developed by Swami Vivekananda Yoga Anusandhana Samsthana (SVYASA) (a) Sithilikarana Vyayama; (b) asanas including surya namaskar; (c) breathing practice; (d) relaxation techniques (no meditation)	unknown	60 min.	5 days a week for three weeks followed by continued practice for the next 3 months (same sequence and same duration as in the training sessions)	15 sessions (followed by 3 months home practice)	therapist trained to teach both YT and PT taught the subjects in their allocated treatment groups	pre-/postintervention (3 weeks); 4 month	antipsychotic drugs	PT(physical exercise therapy)=brisk walking, jogging and exercises in standing and sitting postures and relaxation (Ministry of Education. The National Fitness Corps – Handbook for middle, high and higher secondary schools. New Delhi: Government of India, 1965.)	x	x	x	x	x	x	PANSS total	T: from 76.14(16.9) to 51.05(16.4); C: from 83.85(20.2) to 66.00(23.2)	PANSS positive	T: from 18.19(7.1) to 12.19(5.9); C: from 19.10(7.2) to 14.60(5.9)	PANSS negative	T: from 21.90(6.2) to 14.19(5.1); C: from 24.05(6.9) to 19.75(7.3)	x	x	1. WHO QOL-BREF physical; 2.WHO QOL-BREF psychological; 3. WHO QOL-BREF social; 4. WHO QOL-BREF environmental -> relevant: 2.	2. T: from 51.79(20.2) to 66.87(17.5), C: from 44.79(17.4) to 49.17(19.0); 1. T: from 53.57(24.0) to 65.82(12.8), C: from 54.10(14.4) to 56.60(18.1); 3. T: from 53.17(24.1) to 68.45(20.4), C: from 55.83(21.5) to 47.70(23.0); 4. T: from 55.65(20.7) to 66.22(15.2) C: from 53.13(14.8) to 48.13(18.6) -> mean 1+2: T: from 52.68(22.1) to 66.35(15.15), C: from 52.95(15.9) to 52.84(18.55)	No.	improvement of positive/negative/general symptoms in both groups; improvement of QoL only in Yoga group (YT is beneficial in schizophrenia as an add-on treatment across several dimensions of the schizophrenia outcome; end of 4 months: schizophrenia patients in the YT group= significant and substantial better ratings than in PT on different symptom dimensions of schizophrenia (also better in quali…	check
Aerobic exercise and yoga improve neurocognitive function in women with early psychosis	Lin et al.	2015	China	single blind RCT	124 patients included (T=45/C1=40/C2=39) (of 140)	16 patients (23,4%)	schizophrenia, schizoaffective disorder, schizophreniform disorder, brief psychotic disorders, psychosis not otherwise specified and delusional disorder according to the DSM-IV	outpatient clinic	early psychosis	16-60; mean age 23.8 (6.8)/24.6 (7.9)/25.3 (8.1)	female	Yoga	unknown	60 min.	three times a week (for 12 weeks)	36 sessions (3 times a week for 12 weeks)	2 certified coaches (with MSc-Exercise Science or PhD training) conducted aerobic exercise and yoga training	pre-/postintervention (12 weeks); 18-month (follow-up)	antipsychotic drugs	1. Aerobic erxercise (walking and cycling); 2. waitlist control	x	x	x	x	x	x	1. PANSS total; 2. PANSS general	1. T: from 47.5 (15.4) to 37.6 (9.3)/39.1 (9.7), C1: from 46.4 (15.9) to 39.1 (10.9)/35.6 (6.3), C2: from 45.9 (15.3) to 49.4 (15.8)/42.2 (10.7), C1+2(post-treatment): 44.18(14.42); 2. T1: from 26.6 (9.3) to 20.4 (5.5)/22.1 (7.0), C1: from 26.0 (9.2) to 21.3 (6.7)/19.6 (3.9), C2: from 24.8 (9.2) to 26.6 (9.6)/22.7 (5.2), C1+2(posttreatment): 23.9(8.63)	PANSS positive	T1: from 10.2 (3.7) to 8.7 (2.7)/8.6 (2.2), C1: from 9.5 (4.5) to 8.3 (2.4)/7.8 (1.5), C2: from 9.9 (3.8) to 10.1 (3.5)/9.9 (4.4); C1+2(post-intervention): 9.19(3.11)	PANSS negative	T: from 10.8 (4.2) to 8.5 (2.7)/8.4 (3.1), C1: from 10.9 (5.6) to 9.5 (3.7)/8.1 (2.1), C2: from 11.2 (4.1) to 12.7 (5.1)/9.6 (3.8); C1+2(posttreatment): 11.08(4.7)	x	x	1. Quality of Life SF 36 psychological; 2. Quality of Life SF 36 physical	T1: from 57.2 (22.0) to 67.8 (21.6), C1: from 60.0 (19.2) to 73.1 (29.6), C2: from 60.7 (20.0) to 57.2 (23.6), C1+2(post-treatment): 65.2(26.81); 2. T1: from 64.1 (16.9) to 71.4 (18.0), C1: from 64.5 (17.2) to 75.0 (17.4), C2: from 69.4 (17.4) to 68.8 (19.5) -> mean: T: from 60.65(19.45) to 65.7(19.8) ; C1: from 62.25(18.2) to 74.05(23.5); C2: from 65.05(18.7) to 59(21.55); C1+2(post-treatment): …	No.	PANSS negative: improved in the yoga group (F = 11.70, P<0.01, Effect size= 0.91); PANSS general: improved both in yoga (F=11.09, P<0.01) and aerobic exercise groups (F=6.63, P=0.031) with effect size= 0.95/0.32; PANSS total (Overall symptom severity): improved both in yoga (F=11.87, P<0.01) and aerobic exercise (F = 6.76, P = 0.012) groups with effect size= 1.54/1.14; QoL physical: Significant i…	check
A randomized controlled trial of mindfulness in patients with schizophrenia	Lee et al.	2019	Taiwan	RCT	50 patients included (T=20/C=30) (of 60)	10 patients (16,67%)	diagnosed on the schizophrenia spectrum	rehabilitation wards and daycare centers in mental hospitals in eastern Taiwan	chronic?	from 18-65 years (54.43 ± 6.32/51.15 ± 6.32)	At baseline, there were no significant differences between the MBI and TAU groups in sex (χ2 = 1.482, df = 1, p = 0.223)	MBI (based on a self-awareness, self-regulation, and self- transcendence (S-ART) model of mindfulness (Vago and Silbersweig, 2012))	procedures performed in studies involving human participants were in accordance with the ethical standards of the institutional and national research committees and with the 1964 Helsinki declaration and its later amendments or comparable ethical standards	90 min.	weekly group-sessions (for 8 weeks icluded daily home-practice)	8 sessions (+ home-practice)	six senior clinical psychologists who had undergone a 3-day MBI workshop and maintained daily mindfulness practice	pre-/postintervention (8 weeks); 3 months (follow-up)	antipsychotic drugs	TAU (walking 5000 steps every morning, occupational rehabilitation twice a week, nutrition counseling, nursing care, health education group, mild doses of antipsychotic drugs, and other routine mental hospital activities)	x	x	x	x	x	x	1. PANSS total; 2. PANSS general (Chinese Mandarin version)	1. T: from 2.41(0.34) to 2.68(0.3)/ 2.86(0.07), C: from 2.28(0.64) to 2.98(0.43)/ 2.63(0.09); 2. T: from 2.35(0.35) to 2.79(0.32)/2.82(0.31), C: from 2.15(0.60) to 3.07(0.40)/3.08(0.50)	PANSS positive (Chinese Mandarin version)	T: from 2.13(0.41) to 3.10(0.29)/3.14(0.23); C: from 1.96(0.62) to 3.12(0.26)/3.10(0.08)	1. SANS; 2. PANSS negative (Chinese Mandarin version)	1. T: from 1.95(0.74) to 0.95( 0.96)/0.89(0.20), C: from 1.64(0.48) to 1.52(0.81)/0.94(0.17); 2. T: from 3.09(0.80) to 2.45(0.90)/2.10(0.63), C: from 3.13(1.64) to 3.06(0.88)/2.58(0.81)	x	x	x	x	No.	improvement in positive/negative and general symptoms (findings preliminarily support the efficacy of MBI for schizophrenia; SANS: Significant main effect of group (β = 0.661, p = 0.011 from 1.95); SANS: significant main effect of time on at time 1 (β = 0.986, p = 0.000); PANSS total : Significant main effect of group (β = 0.24, p = 0.03) and a significant main effect of time on the total scores …	check
Yoga Therapy as an Adjunctive Treatment for Schizophrenia: A Randomized, Controlled Pilot Study	Visceglia et al.	2011	USA	Randomized controlled Pilot Study	18 clinically stable inpatients (T=10/C=8)	0 patients (0%)	Axis I diagnosis of schizophrenia (DSM-IV)	inpatients	chronic	mean age=42±13.5 (37.4(13.73) / 48.13(11.24))	M:F=12:6	Yoga: gentle stretches and simple movements, breathing exercises, relaxation exercises -> no standardized program but individually adpated to the group members	unknown	45 min.	twice a week	16 sessions (8 week-course)	intructor (EV)?	pre-/postintervention (8 weeks)	antipsychotic drugs	TAU=waitlist (WL) (no other changes to the participants' treatment)	x	x	x	x	x	x	1. PANSS total; 2. PANSS general (Veränderungen aufaddiert/subtrahiert)	1. T: from 85.10(19.82) to 59.9(11.24), C: from 78.50(20.91) to 79.63(12.98); 2. T: from 44.40(10.82) to 31.1(7.54); C: from 38.88(11.49) to 40.63(9.16)	PANSS positive (Veränderungen aufaddiert/subtrahiert)	T: from 21.60(5.99) to 15.7(4.36); C: from 20.25(7.27) to 19.62(4.10)	PANSS negative (Veränderungen aufaddiert/subtrahiert)	T: from 19.10(8.06) to 13.1(4.59); C: from 19.38(4.53) to 19.38(3.78)	x	x	WHO QOL-BREF (Veränderungen aufaddiert/subtrahiert)	Psychological: T: from 46.2(24.54) to 68.7(21.8), C: from 66.63(18.91) to 61(19.52); Physical: T: from 71.9(14.98) to 83.2(11.09), C: from 73.63(13.67) to 67.38(18.35)-> mean: T: from 59.05(19.76) to 75.95(16.45), C: from 70.13(16.29) to 64.19(18.94)	No.	improvement of positive/negative/general symptoms in Yoga group; improvement in QoL (PANSS total: mean decline from pre- to post- assessment was significantly greater in the YT group (-25.20±11.24,t= -4.54, p<0.00) versus the WL group (1.13±12.98); PANSS subscale: scores in the YT group decreased significantly for positive syndrome (-5.90±4.36, t=-2.64, p<0.02), negative syndrome (-6.00±4.59,t=-3…	check
Combined Intervention with Education and Progressive Muscle Relaxation on Quality of Life, Functional Disability, and Positive Symptoms in Patients with Acute Schizophrenia	Wang et al.	2015	China	RCT	52 patient included (PMR=12/ED=14/PMR+ED=13/C=13) (of 60 patients)	8 patients (13,33%)	schizophrenia according to DSMIV	inpatients	chronic (acute)	18-67 years (PMR:39.2± 16.3, ED:38.2± 15.9, PMR+ED:38.7± 15.8; C:37.6± 15.4)	M:F=34:26	PMR (Procedures of Bernstein and Borkovec)	Ethics Committee of the Third Xiangya Hospital, Central South University, approved the study	30 min.	twice a week for five weeks (home practice between the sessions and after 5 weeks 10 weeks home practice)	10 sessions	unknown	5 weeks (after group sessions); 15 weeks (post-intervention after home-practice)	antipsychotic drugs	C1: Education; C2: PMR+Education, C3: TAU (education according to usual ward procedures)	x	x	x	x	x	x	x	x	SAPS	T1: from 66.0± 25.1 to 57.2±23.7/56.5±26.3; C1: from 60.6±25.3 to 55.1±25.6/54.9±25.2; C2: from 65.3±24.5 to 43.8±23.9/51.3±25.2; C3: from 64.2±24.6 to 62.7±23.9/61.5±24.2; C1+2+3(post-intervention): 53.9(25.11)/ C1+3(post-intervention): 58.76(24.6)	x	x	x	x	Q-LES-Q-SF	T1: from 40.3±9.8 to 50.5± 12.6/49.7± 11.9; C1: from 42.4±11.7 to 52.2± 11.0/53.5± 12.4; C2: from 41.1± 10.5 to 59.0±9.2/58.2± 9.6.; C3: from 41.5± 10.6 to 43.3± 11.2/42.1± 10.9; C1+2+3 (post-intervention): 51.52(12.09)/ C1+3(post-intervention): 47.91(11.79)	No.	improvement of QoL in all groups; no improvment of positive Symptoms in PMR only (study demonstrates that combined intervention with education and PMR is effective in improving QoL, functional disability, and positive symptoms in patients with acute schizophrenia; all interventions significantly improved the Q-LES-Q-SF score at week 5 and week 15; all interventions improved significantly compared…	check
Baduanjin mind-body exercise improves logical memory in long-term hospitalized patients with schizophrenia: A randomized controlled trial	Li et al.	2020	China	RCT	61 patients included (T=30/C=31)	0 patients (0%)	schizophrenia based on DSM- IV	rehabilitation center	chronic	age 51.00 ± 6.86(T) and 50.97 ± 8.54(C) years	M:F=47:14	Qigong (5 min warm up, 30 min of Baduanjin training, and a 5 min cool down/ based on the Health Qigong Baduanjin Standard published by the General Administration of Sport of China, 2003)	approved by the Ethics Committee of Karamay Municipal People’s Hospital	20 min.	2 Baduanjin sessions 5 days/week	240 sessions	Nurse Fang and Nurse Wu guided the patients	16 weeks; 24 weeks (post-intervention)	antipsychotic drugs, mood stabilizers and anti- depressants; rehabiliation	Brisk walking group (5 days/week, 40 min/day)	x	x	x	x	x	x	PANSS total	T: from 61.67(11.38) to 60.47(12.55)/59.47(13.84); C: from 62.58(14.42) to 61.77(14.14)/59.16(16.87)	x	x	x	x	x	x	x	x	No.	no improvement in psychopathology (no significant differences in PANSS scores between the two groups at the 3 time points from mit p=0.785/0.704/0.939)	check
The psychological effect of an urban environment on individuals with persecutory delusions: The Camberwell walk study	Ellett et al.	2008	UK	RCT	30 patients (T=15/C=15)	0 patients (0%)	persecutory delusions (F20, F23, F25)	mixed	chronic	aged 18– 65 years (38.0 (10.7)(Urban)/45.5 (10.4)(Mindfulness))	M:F=17:13	‘mindfulness’ condition: participants were engaged in a mindfulness task in a quiet testing room; they were presented with a (pre-recorded) ‘mindfulness of breath’ exercise narrated by Kabat-Zinn (2005), lasting 10 min	ethical approval was provided by the local research ethics committee	10 min.	one time	one session	unknown	pre-/postintervention	unknown	"urban environment exposure"=urban walk on street	1. Subjective units of distress scores (SUDS) anxiety 2. Subjective units of distress scores (SUDS) paranoia -> gemittelt	1. T: from 2.4(1.1) to 2.1(1.1), C: from 2.3(0.8) to 2.9 (0.9); 2. C: from 2.1(0.9) to 2.0(1.0), T: 2.7(1.0) to 3.8(1.3) -> T: from 2.25(1.0) to 2.05(1.05) ; C: from 2.5(0.9) to 3.35(1.1)	x	x	x	x	x	x	x	x	x	x	x	x	x	x	No.	no significant changes in anxiety (increases in both levels of anxiety, t (14) = − 3.57, p = .003, and paranoia, t = − 2.69, p = .017, from pre- to post- exposure to the urban environment; no significant changes in anxiety or paranoia levels from pre- to post mindfulness (p>.1); Controlling for initial levels of anxiety and paranoia, the urban exposure group had higher levels of anxiety post expo…	check
Yoga therapy for social cognition in schizophrenia: An experimental medicine-based randomized controlled trial	Govindaraj et al.	2021	India	RCT	51 patients included (T=25/C=26)	0 patients (0%)	Schizophrenia (PWS) as per DSM-5	mixed (inpatients =11/outpatients = 40)	chronic	18–45 years (33.62(7.22)/32.92(6.40))	M:F=34:17	Validated Yoga module (Govindaraj et al., 2016)	procedures involving pa- tients were and approved by the Institute Ethics Committee (RES/IEC- SVYASA/53/2015	60 min	4-5 times a week (max. 20 sessions within 6 weeks)	max. 20 sessions	trained yoga therapist	pre-/postintervention (6 weeks)	antipsychotic medication	waitlist (WL)	x	x	x	x	x	x	1. SANS 2. SAPS	>	SAPS	T: from 29.00(12.87) to 10.29(6.21); C: from 24.72(14.52) to 19.08(12.09)	SANS	T: from 47.76(14.32) to 22.20(9.86); C: from 43.56(14.72) to 41.95(15.03)	x	x	x	x	No.	improvement of positive and negative symptoms (SANS: significant main effect of time for negative symptoms (SANS) (F = 100.69 [1,45], P < 0.001). The interaction effect between time and group was also significant for SANS (F = 74.91 [1,45], P < 0.001); SAPS: significant main effect of time for positive symptoms (SAPS) (F = 58.66 [1,45], P < 0.001). The interaction effect between time and group wa…	check
Tai-Chi for Residential Patients with Schizophrenia on Movement Coordination, Negative Symptoms, and Functioning: A Pilot Randomized Controlled Trial	Ho et al.	2012	China	Pilot Randomized Controlled Trial	30 patients (T=15/C=15)	0 patients (0%)	schizophrenia according to the DSM IV-TR criteria	inpatients (residential patients/rehabilitation complex)	chronic	Age between 18 to 65 years (51.87(10.85)/53.47 (8.63))	M:F=12:18	Tai-chi (Wu-style Cheng-form Tai-chi chuan with 22 simple movements)	granted by the Human Research Ethics Committee for Non-Clinical Faculties at the University of Hong Kong	2x1h (0.5h practice (weekly 2.5h))	twice weekly group-sessions for 6 weeks; additional half-hour trainer-led practice sessions were held on a weekly basis throughout the 12-week study period	12 class sessions and 24 practice sessions	mental health professionals	pre-/postintervention (6 weeks); 6-week maintenance	antipsychotic medication, rehabiliation	TAU= waitlist (standard residential care with 30-minute daily morning stretching)	x	x	x	x	x	x	SANS (chinese Version)-> (Mittelwerte)	>	x	x	1. SANS Attention; 2. SANS Anhedonia-asociality; 3. SANS Avolition-apathy; 4. SANS Alogia; 5. Affective flattening/blunting	SANS: T: 4.63(4.73) -> 2.65(4.65), C: 5.15(5) -> 5(4.24)1. T: from 4.21 (3.51) to 2.67 (7.27)/3.33 (3.33), C: from 5.6 (3.81) to 3.55 (2.2)/5.85 (4.28); 2. T: from 4.53 (4.29) to 3.58 (3.63)/3.13 (2.45), C: from 4.4 (4.6) to 6 (4.07)/3.4 (3.09); 3. T: from 1.79 (2.89) to 1.58 (2.02)/1.79 (2.36), C: from 2.27 (3.37) to 3.27 (3.35)/2.14 (3.28); 4. T: from 4.4 (4.97) to 2.08 (4.12)/3.27 (5.46), C: f…	x	x	x	x	No.	No significant improvement of negative symptoms (Changes to negative symptoms were not statistically significant after the Tai-chi class or in the waitlist group. Between group comparison also failed to reach significance.)	check
Efficacy of Yoga therapy for the management of psychopathology of patients having chronic schizophrenia	Paikkatt et al.	2015	India	Pre- and post-test design with control group	28 patients included (T=14/C=14) (of 30)	2 patients (6,66%)	schizophrenic patients	inpatients (admission in the hospital)	chronic	age range of 20–50 years	male	Yoga therapy: Standing postures (Tarasana, Trikonasana, Lolasana, Utkatasana, Santulanasan, Tadasan; Surya Namaskar – 2 chakra with mantra, Savasan); Lying posture – supine (Uttanpadasan, Uttanasan, Sarvangasan, Pastchimotasan, Pavan Muktasan, Naukasan, and Savasan); Lying posture – prone (Bhujangasan, Salabhasan, Dhanurasan, and Makrasan); Sitting posture (Vajrasan, Shasakasan, Gomukasan, Ardhma…	unknown	90 min.	everyday, except holidays	24 sessions (every day except hoidas for about one month)	well‐trained Yoga teacher of the institute	pre-/postintervention (one month)	antipsychotic medication	Waitlist=pharmacotherapy alone	x	x	x	x	x	x	PANSS general Subscores gemittelt	T: from 2.90(0.92) to 1.35(0.41); C: from 3.01(1.04) to 1.81(0.59)	PANSS positive Subscores gemittelt	T: from 3.30(0.95) to 1.41(0.55); C: from 3.20(1.15) to 1.90(0.63)	PANSS negative Subscores gemittelt	T: from 3.36(0.90) to 1.57(0.39); C: from 3.52(0.77) to 2.07(0.48)	x	x	x	x	No.	improvement in positive/negative and general symptoms (Considering the various positive effects of Yoga as revealed in this study, along with pharmacological management and psychosocial interventions the patients with schizophrenia could be exposed to Yoga therapy as a daily routine for improving psychopathology and overall functioning.)	check
Effects of Weekly One-Hour Hatha Yoga Therapy on Resilience and Stress Levels in Patients with Schizophrenia-Spectrum Disorders: An Eight-Week Randomized Controlled Trial	Ikai et al	2014	Japan	RCT	50 patients (T=25/C=25)	14 patients (28%)	schizophrenia or related psychotic disorders (F20–F25 according to the International Classification of Diseases, 10th edition) -> Forty-one patients had schizophrenia and 9 had schizoaffective disorder	outpatients	chronic	age 18 years or older (T:53.5(9.9)/C:48.2(12.3))	M:F=33:17	Yoga: Hatha yoga (gentle yoga stretches and simple movements in coordination with breathing (gentle movements of major muscle groups), asana (twisting poses and standing poses), deep relaxation, and breathing exercises)	hospital’s institutional ethics board approved the study	60 min.	weekly	8 sessions (patients were asked not to perform self- practice of yoga therapy at home)	one of the authors, who was an instructor with a master’s degree in Hatha yoga	pre-/postintervention (8 weeks)	antipsychotic medication	TAU=regular daycare program (which provided social skills and walking)	x	x	x	x	x	x	1. PANSS total; 2. PANSS general	1. C: from 76.3(18.5) to 76.8(16.2), T: from 80.2(16.1) to 81.8(25.5); 2. C: from 39.6(12.1) to 39.0 (16.2), T: from 41.7(8.5) to 44.7(13.3)	PANSS positive	C: from 15.6(5.1) to 16.0(4.6), T: from 16.9(5.1) to 18.0(4.9)	PANSS negative	C: from 21.1(5.3) to 21.8(5.7), T: from 21.1(4.4) to 22.5(5.0)	x	x	1. EQ-5D index; 2. EQ-5D VAS	1. T: from 0.86(0.24) to 0.82(0.25), C: from 0.80 (0.23) to 0.67(0.31); 2. T: from 71.3(18.7) to 72.8(17.1), C: from 68.8(17.2) to 64.8(20.4) (-> mean : T: from 36.08(9.47) to 36.81(9.48), C: from 34.8(8.72) to 32.74(10.36))	No.	No improvement of psychopathology and Qol. (PANSS total/general: briefly, significant group differences)	check
Psychological wellness, yoga and quality of life in patients affected by schizophrenia spec- trum disorders: A pilot study	Caponnetto et al.	2019	Italia	pilot study	30 patients (T=15/C=15)	0	diagnosis of schizophrenia in line with the DSM-V criteria	rehabilitation (Rehabilitative Psychiatry and Research Villa)	chronic	aged between 18 and 65 years (mean age of 37.1 years; 36.9=T and 37.2 =C)	M:F=15:15	Yoga (Yoga Vidya founded by Swami Ananda Saraswati): involves postures (asana, in Sanskrit), breathing exercises (pranayama, in Sanskrit), some concentration exercises (meditation) and relaxation. According to the pathology of schizo- phrenia, there were selected some specific postures, breathing exercises and meditation.	unknown	90 min.	weekly	12 sessions	yoga teachers	pre-/postintervention (12 weeks)	antipsychotic drugs, , standard rehabilitation	TAU=standard rehabilitation (SRT)	x	x	PSS (Perceived Stress Scale)	T:18.1(9.5) and C:18.9(9.3)	x	x	PANSS total	T:95.5(35.2) and C:101.1(28.2)	x	x	x	x	x	x	EuroQol VAS (Quality of life)	T:55.3(21.3) and C:34.2(35.4)	No.	improvement in psychopathology, QoL, less stress ( in Quality of Life as assessed by EuroQol VAS a significant difference between yoga group vs control group was observed (P<0.001); in the experimental group a significant decrease in the PANSS score was also observed; not significant improvement was reported in the control group)	check
Progressive muscle relaxation for patients with chronic schizophrenia: A randomized controlled study	Lu et al.	2020	Taiwan	single center, two‐arm, parallel‐group RCT	75 patients included (T=39/C=36) (of 80)	5 patients (6,25%)	primary diagnosis of schizophrenia based on DSM-IV	rehabilitation (treated in the psychiatric ward)	chronic	aged 20 to 65 years (46.69 (7.80)/45.08 (9.32))	M:F=37:38	PMR (according to the method of Bernstein and Borkovec): Each group session included 16 main exercises of consciously tensing and relaxing specific groups of muscles.Patients were asked to perform PMR using an instructional DVD.	approval was obtained from the Ethical Committee of the Health and Welfare Department, Taoyuan Psychiatric Sanatorium, Taiwan (IRB C20140205)	50 min. (10 min.=warming-up/40 min.=muscle relaxation training according to the DVD relaxation guidelines)	weekly	12 sessions (3 month)	instructional DVD	pre-/post-intervention (12 weeks); 3 months	antipsychotic drugs, rehabilitation	TAU (psychiatric care, including pharmacological treatment, following usual care protocols)	SAI (State Anxiety Inventory)	T: from 59.41 (5.99) to 54.18(10.05)/55.08(?), C: from 59.53(9.66) to 58.39(6.72)/55.33(?)	x	x	x	x	PANSS total	T: from 60.33 (15.02) to 50.33(24.86)/46.15(?) C: from 65.09 (19.33) to 54.25(23.88)/52.00(?)	x	x	x	x	x	x	WHO QOL-BREF	T: from 69.47(8.54) to 72.46(13.68)/76.97(?); C: from 65.13 (11.26) to 69.20(13.14)/74.81(?)	No.	improvement of QoL and psychopathologie due to PMR (statistically significant interaction effect regarding the post intervention measurement of anxiety, the post intervention assessment of QOL and PANSS; the effectiveness at the 3‐month follow‐up was not evident)	check

## Sheet: Rejected title_abstr screening
Article ID	Title	Author	Publication year	Title secondary	URL	DOI	Abstract	Criteria for exclusion							Comment: relaxation technique: yoga,&nbsp;mindfulness or "mindfulness based stress reduction" or mbsr or&nbsp;"mindfulness intervention" or "mind body intervention*", "progressive muscle&nbsp;relaxation", "autogenic training", "tai chi", qigong, "breathing&nbsp;technique*", biofeedback) (Intervention/Exposure);		Comment: Patients with psychosis (F20.X /F23.X/F25.X) (Population);		Comment: primary outcome:&nbsp;extent of relaxation, r eduction of stress and anxiety symptoms (can be examined using appropriate scales) (Outcome);		Comment: secondary outcome:&nbsp; Reduction of psychotic symptoms (positive, negative or global), aggressery reduction, adverse effects, relaps prevention (Outcome);		Comment: additional outcome:&nbsp; quality of life, current well-being, hospitalization (duration) (Outcome);		Comment: peer-reviewed studies (RCTs, clinical trials, comparative studies) (types of study to be included);		Comment: placebo (e.g. exercises) or treatment as usual or no intervention (e.g. waiting list)&nbsp; (Comparator);
															Nina Schloesser	Carolin Kieckhäfer	Nina Schloesser	Carolin Kieckhäfer	Nina Schloesser	Carolin Kieckhäfer	Nina Schloesser	Carolin Kieckhäfer	Nina Schloesser	Carolin Kieckhäfer	Nina Schloesser	Carolin Kieckhäfer	Nina Schloesser	Carolin Kieckhäfer
1	Yoga versus standard care for schizophrenia	Broderick, Julie; Knowles, Abigail; Chadwick, Jonathan; Vancampfort, Davy				10.1002/14651858.CD010554.pub2	Background: Yoga is an ancient spiritual practice that originated in India and is currently accepted in the Western world as a form of relaxation and exercise. It has been of interest for people with schizophrenia to determine its efficacy as an adjunct to standard-care treatment. Objectives: To examine the effects of yoga versus standard care for people with schizophrenia. Search methods: We sea…						peer-reviewed studies (RCTs, clinical trials, comparative studies) (types of study to be included);
2	Exercise therapy for schizophrenia	Gorczynski, Paul; Faulkner, Guy				10.1002/14651858.cd004412.pub2	BACKGROUND The health benefits of physical activity and exercise are well documented and these effects could help people with schizophrenia. OBJECTIVES To determine the mental health effects of exercise/physical activity programmes for people with schizophrenia or schizophrenia-like illnesses. SEARCH STRATEGY We searched the Cochrane Schizophrenia Group Trials Register (December 2008) which is ba…						peer-reviewed studies (RCTs, clinical trials, comparative studies) (types of study to be included);
3	Yoga as part of a package of care versus non-standard care for schizophrenia	Broderick, J; Vancampfort, D			https://www.scopus.com/inward/record.uri?eid=2-s2.0-85064634656&doi=10.1002%2F14651858.CD012807.pub2&partnerID=40&md5=2a2f1f30032d2ac69a6cf442d4b24632	10.1002/14651858.CD012807.pub2	Background Yoga is an ancient body‐mind practice which originated in India and is popular in the Western world as a form of relaxation and exercise. It has been of interest for people with schizophrenia to determine the efficacy of yoga delivered as a package of care versus non‐standard care. Objectives To examine the effects of yoga as part of a package of care versus non‐standard care for schiz…			primary outcome: extent of relaxation, r eduction of stress and anxiety symptoms (can be examined using appropriate scales) (Outcome);	secondary outcome: Reduction of psychotic symptoms (positive, negative or global), aggressery reduction, adverse effects, relaps prevention (Outcome);	additional outcome: quality of life, current well-being, hospitalization (duration) (Outcome);	peer-reviewed studies (RCTs, clinical trials, comparative studies) (types of study to be included);
4	Yoga versus non-standard care for schizophrenia	Broderick, Julie; Crumlish, Niall; Waugh, Alice; Vancampfort, Davy				10.1002/14651858.CD012052.pub2	Background: Yoga is an ancient spiritual practice that originated in India and is currently accepted in the Western world as a form of relaxation and exercise. It has been of interest for people with schizophrenia as an alternative or adjunctive treatment. Objectives: To systematically assess the effects of yoga versus non-standard care for people with schizophrenia. Search methods: The Informati…						peer-reviewed studies (RCTs, clinical trials, comparative studies) (types of study to be included);
5	Yoga as part of a package of care versus standard care for schizophrenia	Broderick, Julie; Vancampfort, Davy				10.1002/14651858.CD012145.pub2	BACKGROUND: Yoga is an ancient spiritual practice that originated in India and is currently accepted in the Western world as a form of relaxation and exercise. It has been of interest for people with schizophrenia to determine the efficacy of yoga delivered as a package of care versus standard care. OBJECTIVES: To examine the effects of yoga as a package of care versus standard care.; SEARCH METH…	relaxation technique: yoga, mindfulness or "mindfulness based stress reduction" or mbsr or "mindfulness intervention" or "mind body intervention*", "progressive muscle relaxation", "autogenic training", "tai chi", qigong, "breathing technique*", biofeedback) (Intervention/Exposure);	Patients with psychosis (F20.X /F23.X/F25.X) (Population);	primary outcome: extent of relaxation, r eduction of stress and anxiety symptoms (can be examined using appropriate scales) (Outcome);	secondary outcome: Reduction of psychotic symptoms (positive, negative or global), aggressery reduction, adverse effects, relaps prevention (Outcome);	additional outcome: quality of life, current well-being, hospitalization (duration) (Outcome);	peer-reviewed studies (RCTs, clinical trials, comparative studies) (types of study to be included);	placebo (e.g. exercises) or treatment as usual or no intervention (e.g. waiting list) (Comparator);
6	Vulnerability of personality disorder during the Covid-19 crises–a multicenter survey of treatment experiences among patients referred to treatment	Kvarstein, E H; Zahl, K.-E.; Stänicke, L I; Pettersen, M S; Baltzersen, Å.-L.; Johansen, M S; Eikenaes, I.U.-M.; Arnevik, E A; Hummelen, B; Wilberg, T; Pedersen, G			https://www.scopus.com/inward/record.uri?eid=2-s2.0-85108015333&doi=10.1080%2F08039488.2021.1934110&partnerID=40&md5=ce8a426ae56300ee1e5de2d54ede72d2	10.1080/08039488.2021.1934110		relaxation technique: yoga, mindfulness or "mindfulness based stress reduction" or mbsr or "mindfulness intervention" or "mind body intervention*", "progressive muscle relaxation", "autogenic training", "tai chi", qigong, "breathing technique*", biofeedback) (Intervention/Exposure);	Patients with psychosis (F20.X /F23.X/F25.X) (Population);	primary outcome: extent of relaxation, r eduction of stress and anxiety symptoms (can be examined using appropriate scales) (Outcome);	secondary outcome: Reduction of psychotic symptoms (positive, negative or global), aggressery reduction, adverse effects, relaps prevention (Outcome);	additional outcome: quality of life, current well-being, hospitalization (duration) (Outcome);	peer-reviewed studies (RCTs, clinical trials, comparative studies) (types of study to be included);	placebo (e.g. exercises) or treatment as usual or no intervention (e.g. waiting list) (Comparator);
7	Yoga for Schizophrenia: a Review of Efficacy and Neurobiology	Dodell-Feder, D; Gates, A; Anthony, D; Agarkar, S			https://www.scopus.com/inward/record.uri?eid=2-s2.0-85090092492&doi=10.1007%2Fs40473-017-0125-6&partnerID=40&md5=624a445ac1c81a571d825e884f6278b9	10.1007/s40473-017-0125-6	Purpose of Review Schizophrenia is a debilitating psychiatric illness requiring multimodal treatments. Besides pharmacotherapy, several adjunct treatments have been recommended, including yoga. We review recent findings speaking to yoga’s efficacy and towards gaining a better understanding of why yoga may affect positive change, evidence on putative neurobiological mechanisms. Recent Findings Rec…	relaxation technique: yoga, mindfulness or "mindfulness based stress reduction" or mbsr or "mindfulness intervention" or "mind body intervention*", "progressive muscle relaxation", "autogenic training", "tai chi", qigong, "breathing technique*", biofeedback) (Intervention/Exposure);	Patients with psychosis (F20.X /F23.X/F25.X) (Population);	primary outcome: extent of relaxation, r eduction of stress and anxiety symptoms (can be examined using appropriate scales) (Outcome);	secondary outcome: Reduction of psychotic symptoms (positive, negative or global), aggressery reduction, adverse effects, relaps prevention (Outcome);	additional outcome: quality of life, current well-being, hospitalization (duration) (Outcome);	peer-reviewed studies (RCTs, clinical trials, comparative studies) (types of study to be included);	placebo (e.g. exercises) or treatment as usual or no intervention (e.g. waiting list) (Comparator);
8	EXPLORING PERSONALITY DIAGNOSIS STABILITY FOLLOWING ACUTE PSYCHOTHERAPY FOR CHRONIC POSTTRAUMATIC STRESS DISORDER	Markowitz, J C; Petkova, E; Biyanova, T; Ding, K; Suh, E J; Neria, Y				10.1002/da.22436		relaxation technique: yoga, mindfulness or "mindfulness based stress reduction" or mbsr or "mindfulness intervention" or "mind body intervention*", "progressive muscle relaxation", "autogenic training", "tai chi", qigong, "breathing technique*", biofeedback) (Intervention/Exposure);	Patients with psychosis (F20.X /F23.X/F25.X) (Population);	primary outcome: extent of relaxation, r eduction of stress and anxiety symptoms (can be examined using appropriate scales) (Outcome);	secondary outcome: Reduction of psychotic symptoms (positive, negative or global), aggressery reduction, adverse effects, relaps prevention (Outcome);	additional outcome: quality of life, current well-being, hospitalization (duration) (Outcome);	peer-reviewed studies (RCTs, clinical trials, comparative studies) (types of study to be included);	placebo (e.g. exercises) or treatment as usual or no intervention (e.g. waiting list) (Comparator);
10	LSD, madness and healing: Mystical experiences as possible link between psychosis model and therapy model	Wießner, I; Falchi, M; Palhano-Fontes, F; Feilding, A; Ribeiro, S; Tófoli, L F			https://www.scopus.com/inward/record.uri?eid=2-s2.0-85109942308&doi=10.1017%2FS0033291721002531&partnerID=40&md5=b0d870811aeb6b1257299e0a207066e3	10.1017/S0033291721002531		relaxation technique: yoga, mindfulness or "mindfulness based stress reduction" or mbsr or "mindfulness intervention" or "mind body intervention*", "progressive muscle relaxation", "autogenic training", "tai chi", qigong, "breathing technique*", biofeedback) (Intervention/Exposure);	Patients with psychosis (F20.X /F23.X/F25.X) (Population);	primary outcome: extent of relaxation, r eduction of stress and anxiety symptoms (can be examined using appropriate scales) (Outcome);	secondary outcome: Reduction of psychotic symptoms (positive, negative or global), aggressery reduction, adverse effects, relaps prevention (Outcome);	additional outcome: quality of life, current well-being, hospitalization (duration) (Outcome);	peer-reviewed studies (RCTs, clinical trials, comparative studies) (types of study to be included);	placebo (e.g. exercises) or treatment as usual or no intervention (e.g. waiting list) (Comparator);
11	Clinical, socio-demographic and psychological characteristics in individuals with persistent psychotic experiences with and without a "need for care"	Peters, E; Ward, T; Jackson, M; Morgan, C; Charalambides, M; McGuire, P; Woodruff, P; Jacobsen, P; Chadwick, P; Garety, P A			https://www.scopus.com/inward/record.uri?eid=2-s2.0-84964957516&doi=10.1002%2Fwps.20301&partnerID=40&md5=e4fb12b1d43b4ceab113debf9e0754f7	10.1002/wps.20301	Individuals reporting persistent psychotic experiences (PEs) in the general population, but without a “need for care”, are a unique group of particular importance in identifying risk and protective factors for psychosis. We compared people with persistent PEs and no “need for care” (non-clinical, N=92) with patients diagnosed with a psychotic disorder (clinical, N=84) and controls without PEs (N=…	relaxation technique: yoga, mindfulness or "mindfulness based stress reduction" or mbsr or "mindfulness intervention" or "mind body intervention*", "progressive muscle relaxation", "autogenic training", "tai chi", qigong, "breathing technique*", biofeedback) (Intervention/Exposure);	Patients with psychosis (F20.X /F23.X/F25.X) (Population);	primary outcome: extent of relaxation, r eduction of stress and anxiety symptoms (can be examined using appropriate scales) (Outcome);	secondary outcome: Reduction of psychotic symptoms (positive, negative or global), aggressery reduction, adverse effects, relaps prevention (Outcome);	additional outcome: quality of life, current well-being, hospitalization (duration) (Outcome);	peer-reviewed studies (RCTs, clinical trials, comparative studies) (types of study to be included);	placebo (e.g. exercises) or treatment as usual or no intervention (e.g. waiting list) (Comparator);
12	Children exposed to maltreatment: Assessment and the role of psychotropic medication	Keeshin, B; Forkey, H C; Fouras, G; MacMillan, H L; Flaherty, E G; Sirotnak, A P; Budzak, A E; Gavril, A R; Haney, S B; Idzerda, S M; Laskey, A; Legano, L A; Messner, S A; Moles, R L; Palusci, V J; Springer, S H; Forkey, H C; Greiner, M B V; Harmon, D A; Jones, V F; Lee, P J; Nalven, L M; Sagor, L D; Szilagyi, M A; Thackeray, J D; Waite, D; Zetley, L W; Cohen, J A; Scheid, J M; Miriyala, K; Corwi…			https://www.scopus.com/inward/record.uri?eid=2-s2.0-85079018450&doi=10.1542%2Fpeds.2019-3751&partnerID=40&md5=fd5f5f3de295e18e786720e7cafbbb3a	10.1542/peds.2019-3751		relaxation technique: yoga, mindfulness or "mindfulness based stress reduction" or mbsr or "mindfulness intervention" or "mind body intervention*", "progressive muscle relaxation", "autogenic training", "tai chi", qigong, "breathing technique*", biofeedback) (Intervention/Exposure);	Patients with psychosis (F20.X /F23.X/F25.X) (Population);	primary outcome: extent of relaxation, r eduction of stress and anxiety symptoms (can be examined using appropriate scales) (Outcome);	secondary outcome: Reduction of psychotic symptoms (positive, negative or global), aggressery reduction, adverse effects, relaps prevention (Outcome);	additional outcome: quality of life, current well-being, hospitalization (duration) (Outcome);	peer-reviewed studies (RCTs, clinical trials, comparative studies) (types of study to be included);	placebo (e.g. exercises) or treatment as usual or no intervention (e.g. waiting list) (Comparator);
13	A comprehensive update of the current understanding of chronic fatigue syndrome	Noor, N; Urits, I; Degueure, A; Rando, L; Kata, V; Cornett, E M; Kaye, A D; Imani, F; Narimani-Zamanabadi, M; Varrassi, G; Viswanath, O			https://www.scopus.com/inward/record.uri?eid=2-s2.0-85110544752&doi=10.5812%2FAAPM.113629&partnerID=40&md5=4be28199a18ddb35a1df21d799cb2040	10.5812/AAPM.113629		relaxation technique: yoga, mindfulness or "mindfulness based stress reduction" or mbsr or "mindfulness intervention" or "mind body intervention*", "progressive muscle relaxation", "autogenic training", "tai chi", qigong, "breathing technique*", biofeedback) (Intervention/Exposure);	Patients with psychosis (F20.X /F23.X/F25.X) (Population);	primary outcome: extent of relaxation, r eduction of stress and anxiety symptoms (can be examined using appropriate scales) (Outcome);	secondary outcome: Reduction of psychotic symptoms (positive, negative or global), aggressery reduction, adverse effects, relaps prevention (Outcome);	additional outcome: quality of life, current well-being, hospitalization (duration) (Outcome);	peer-reviewed studies (RCTs, clinical trials, comparative studies) (types of study to be included);	placebo (e.g. exercises) or treatment as usual or no intervention (e.g. waiting list) (Comparator);
14	Post-traumatic stress disorder: A review of therapeutic role of meditation interventions	Jayatunge, R M; Pokorski, M			https://www.scopus.com/inward/record.uri?eid=2-s2.0-85056327767&doi=10.1007%2F5584_2018_167&partnerID=40&md5=cf73dcd0cc0aa322f1d19925bacfccc6	10.1007/5584_2018_167	This review is an attempt to provide a comprehensive view of post-traumatic-stress disorder (PTSD) and its therapy, focusing on the use of meditation interventions. PTSD is a multimodal psycho-physiological-behavioral disorder, which calls for the potential usefulness of spiritual therapy. Recent times witness a substantial scientific interest in an alternative mind-to-body psychobehavioral thera…	relaxation technique: yoga, mindfulness or "mindfulness based stress reduction" or mbsr or "mindfulness intervention" or "mind body intervention*", "progressive muscle relaxation", "autogenic training", "tai chi", qigong, "breathing technique*", biofeedback) (Intervention/Exposure);	Patients with psychosis (F20.X /F23.X/F25.X) (Population);	primary outcome: extent of relaxation, r eduction of stress and anxiety symptoms (can be examined using appropriate scales) (Outcome);	secondary outcome: Reduction of psychotic symptoms (positive, negative or global), aggressery reduction, adverse effects, relaps prevention (Outcome);	additional outcome: quality of life, current well-being, hospitalization (duration) (Outcome);	peer-reviewed studies (RCTs, clinical trials, comparative studies) (types of study to be included);	placebo (e.g. exercises) or treatment as usual or no intervention (e.g. waiting list) (Comparator);
15	A brief summary of the articles appearing in this issue of Biological Psychiatry.	indicated, No authorship			http://ovidsp.ovid.com/ovidweb.cgi?T=JS&PAGE=reference&D=psyc12&NEWS=N&AN=2015-48398-005 NL	https://dx.doi.org/10.1016/j.biopsych.2015.09.010	This article provides an overview of the papers featured in this issue of Biological Psychiatry. One of the articles developed and used antibodies that detected accumulation of alpha-synuclein and tau oligomers in the brains of patients with Parkinson's disease and dementia with Lewy bodies, compared with control brains. Another article shows that 5-lipoxygenase (5-LO) is increased in the brains …	relaxation technique: yoga, mindfulness or "mindfulness based stress reduction" or mbsr or "mindfulness intervention" or "mind body intervention*", "progressive muscle relaxation", "autogenic training", "tai chi", qigong, "breathing technique*", biofeedback) (Intervention/Exposure);	Patients with psychosis (F20.X /F23.X/F25.X) (Population);	primary outcome: extent of relaxation, r eduction of stress and anxiety symptoms (can be examined using appropriate scales) (Outcome);	secondary outcome: Reduction of psychotic symptoms (positive, negative or global), aggressery reduction, adverse effects, relaps prevention (Outcome);	additional outcome: quality of life, current well-being, hospitalization (duration) (Outcome);	peer-reviewed studies (RCTs, clinical trials, comparative studies) (types of study to be included);	placebo (e.g. exercises) or treatment as usual or no intervention (e.g. waiting list) (Comparator);
18	Third-Wave CBT Interventions for Psychosis	Ellett, L; Kingston, J			https://www.scopus.com/inward/record.uri?eid=2-s2.0-85123652440&doi=10.1016%2FB978-0-12-815012-2.00016-X&partnerID=40&md5=fb6c65e7c75bb12476a659f34c119844	10.1016/B978-0-12-815012-2.00016-X	Third-Wave CBT interventions for psychosis are united in their use of mindfulness and acceptance techniques, which are designed to alter the way in which individuals relate to their psychotic experiences. In this chapter, we will introduce some of the key third-wave CBT therapies, and outline how they have been developed/adapted for people with psychosis. The chapter will focus on Person-Based Co…	relaxation technique: yoga, mindfulness or "mindfulness based stress reduction" or mbsr or "mindfulness intervention" or "mind body intervention*", "progressive muscle relaxation", "autogenic training", "tai chi", qigong, "breathing technique*", biofeedback) (Intervention/Exposure);	Patients with psychosis (F20.X /F23.X/F25.X) (Population);	primary outcome: extent of relaxation, r eduction of stress and anxiety symptoms (can be examined using appropriate scales) (Outcome);	secondary outcome: Reduction of psychotic symptoms (positive, negative or global), aggressery reduction, adverse effects, relaps prevention (Outcome);	additional outcome: quality of life, current well-being, hospitalization (duration) (Outcome);	peer-reviewed studies (RCTs, clinical trials, comparative studies) (types of study to be included);	placebo (e.g. exercises) or treatment as usual or no intervention (e.g. waiting list) (Comparator);
19	Home practice in mindfulness-based interventions for psychosis groups: a systematic review and qualitative study	Jacobsen, P; Choksi, T; Sawyer, K; Maximen, C; Harding, E; Richardson, M				10.1186/s40359-021-00694-4	Background Regular home practice is considered a core component of mindfulness groups and may be associated with better treatment outcomes. This study aimed to (1) review the existing evidence on how much home practice people do in mindfulness-based interventions for psychosis groups, and (2) explore participants’ experiences of the barriers and facilitators to completing home practice in a mindf…	relaxation technique: yoga, mindfulness or "mindfulness based stress reduction" or mbsr or "mindfulness intervention" or "mind body intervention*", "progressive muscle relaxation", "autogenic training", "tai chi", qigong, "breathing technique*", biofeedback) (Intervention/Exposure);	Patients with psychosis (F20.X /F23.X/F25.X) (Population);	primary outcome: extent of relaxation, r eduction of stress and anxiety symptoms (can be examined using appropriate scales) (Outcome);	secondary outcome: Reduction of psychotic symptoms (positive, negative or global), aggressery reduction, adverse effects, relaps prevention (Outcome);	additional outcome: quality of life, current well-being, hospitalization (duration) (Outcome);	peer-reviewed studies (RCTs, clinical trials, comparative studies) (types of study to be included);	placebo (e.g. exercises) or treatment as usual or no intervention (e.g. waiting list) (Comparator);
21	An emotional regulation approach to psychosis recovery: The Living Through Psychosis group programme.	Ryan, Aisling; Crehan, Edel; Khondoker, Mizanur; Fell, Mary; Curtin, Roisin; Johns Mizanur; ORCID: https://orcid.org/0000-0002-1801-1635, Louise C A I - Khondoker			http://ovidsp.ovid.com/ovidweb.cgi?T=JS&PAGE=reference&D=psyc18&NEWS=N&AN=2021-47191-001 NL	https://dx.doi.org/10.1016/j.jbtep.2021.101651	Background and objectives: Research indicates the value of targeting emotional regulation (ER) skills in psychological interventions for psychosis. These skills can be delivered in a group format, thereby increasing access to therapy. This pilot study examined the acceptability and clinical effects of teaching ER skills in The Living Through Psychosis (LTP) group programme. Methods: Patients with…	relaxation technique: yoga, mindfulness or "mindfulness based stress reduction" or mbsr or "mindfulness intervention" or "mind body intervention*", "progressive muscle relaxation", "autogenic training", "tai chi", qigong, "breathing technique*", biofeedback) (Intervention/Exposure);	Patients with psychosis (F20.X /F23.X/F25.X) (Population);	primary outcome: extent of relaxation, r eduction of stress and anxiety symptoms (can be examined using appropriate scales) (Outcome);	secondary outcome: Reduction of psychotic symptoms (positive, negative or global), aggressery reduction, adverse effects, relaps prevention (Outcome);	additional outcome: quality of life, current well-being, hospitalization (duration) (Outcome);	peer-reviewed studies (RCTs, clinical trials, comparative studies) (types of study to be included);	placebo (e.g. exercises) or treatment as usual or no intervention (e.g. waiting list) (Comparator);
22	‘New/Designer Benzodiazepines’: An Analysis of the Literature and Psychonauts’ Trip Reports	Orsolini, L; Corkery, J M; Chiappini, S; Guirguis, A; Vento, A; De Berardis, D; Papanti, D; Schifano, F			https://www.scopus.com/inward/record.uri?eid=2-s2.0-85081205301&doi=10.2174%2F1570159X18666200110121333&partnerID=40&md5=6dac79d17df60627cbe29342cf02dce2	10.2174/1570159X18666200110121333		relaxation technique: yoga, mindfulness or "mindfulness based stress reduction" or mbsr or "mindfulness intervention" or "mind body intervention*", "progressive muscle relaxation", "autogenic training", "tai chi", qigong, "breathing technique*", biofeedback) (Intervention/Exposure);	Patients with psychosis (F20.X /F23.X/F25.X) (Population);	primary outcome: extent of relaxation, r eduction of stress and anxiety symptoms (can be examined using appropriate scales) (Outcome);	secondary outcome: Reduction of psychotic symptoms (positive, negative or global), aggressery reduction, adverse effects, relaps prevention (Outcome);	additional outcome: quality of life, current well-being, hospitalization (duration) (Outcome);	peer-reviewed studies (RCTs, clinical trials, comparative studies) (types of study to be included);	placebo (e.g. exercises) or treatment as usual or no intervention (e.g. waiting list) (Comparator);
23	A randomised controlled feasibility study of interpersonal art psychotherapy for the treatment of aggression in people with intellectual disabilities in secure care	Hackett, S S; Zubala, A; Aafjes-van Doorm, K; Chadwick, T; Harrison, T L; Bourne, J; Freeston, M; Jahoda, A; Taylor, J L; Ariti, C; McNamara, R; Pennington, L; McColl, E; Kaner, E			https://www.scopus.com/inward/record.uri?eid=2-s2.0-85096337252&doi=10.1186%2Fs40814-020-00703-0&partnerID=40&md5=6d75d2de9ab371bda8d55dc8ef070ed4	10.1186/s40814-020-00703-0	Rates of aggression in inpatient secure care are higher than in other psychiatric inpatient settings. People with intellectual disabilities in secure care require adapted psychological treatments. Interpersonal art psychotherapy incorporates the use of creative art making approaches by participants, thus reducing sole reliance upon verbal interactions during psychotherapy for people who may have …	relaxation technique: yoga, mindfulness or "mindfulness based stress reduction" or mbsr or "mindfulness intervention" or "mind body intervention*", "progressive muscle relaxation", "autogenic training", "tai chi", qigong, "breathing technique*", biofeedback) (Intervention/Exposure);	Patients with psychosis (F20.X /F23.X/F25.X) (Population);	primary outcome: extent of relaxation, r eduction of stress and anxiety symptoms (can be examined using appropriate scales) (Outcome);	secondary outcome: Reduction of psychotic symptoms (positive, negative or global), aggressery reduction, adverse effects, relaps prevention (Outcome);	additional outcome: quality of life, current well-being, hospitalization (duration) (Outcome);	peer-reviewed studies (RCTs, clinical trials, comparative studies) (types of study to be included);	placebo (e.g. exercises) or treatment as usual or no intervention (e.g. waiting list) (Comparator);
24	Similarities and differences of therapeutic transcranial magnetic stimulation and electroconvulsive therapy.	Eschweiler, Gerhard W; Plewnia, C; Wild, B			http://ovidsp.ovid.com/ovidweb.cgi?T=JS&PAGE=reference&D=psyc4&NEWS=N&AN=2004-20400-003	https://dx.doi.org/10.1055/s-0038-1624395	Electroconvulsive therapy (ECT) is proven to be a highly effective antidepressant therapy, whereas at this lime prefrontal therapeutic transcranial magnetic stimulation (TMS) should be considered as an experimental treatment for major depression. Both induce an intracortical electric field. The TMS acts subconvulsive by a localised depolarisation of a set of neurones which project to limbic struc…	relaxation technique: yoga, mindfulness or "mindfulness based stress reduction" or mbsr or "mindfulness intervention" or "mind body intervention*", "progressive muscle relaxation", "autogenic training", "tai chi", qigong, "breathing technique*", biofeedback) (Intervention/Exposure);	Patients with psychosis (F20.X /F23.X/F25.X) (Population);	primary outcome: extent of relaxation, r eduction of stress and anxiety symptoms (can be examined using appropriate scales) (Outcome);	secondary outcome: Reduction of psychotic symptoms (positive, negative or global), aggressery reduction, adverse effects, relaps prevention (Outcome);	additional outcome: quality of life, current well-being, hospitalization (duration) (Outcome);	peer-reviewed studies (RCTs, clinical trials, comparative studies) (types of study to be included);	placebo (e.g. exercises) or treatment as usual or no intervention (e.g. waiting list) (Comparator);
25	Psychiatric oncology: Cancer in mind	Chaturvedi, S K			https://www.scopus.com/inward/record.uri?eid=2-s2.0-84865740989&doi=10.4103%2F0019-5545.99529&partnerID=40&md5=6c2e8b51b9a06a0115753f9523d7b4d6	10.4103/0019-5545.99529	Psychosocial oncology is an upcoming area of interest, which deals with numerous psychiatric, psychological, and social aspects of malignancies. Psychiatric oncology relates to some of the common psychological and emotional problems encountered in persons with malignancy and their formal and informal caregivers. This oration will discuss the importance of this field of Consultation Liaison Psychi…	relaxation technique: yoga, mindfulness or "mindfulness based stress reduction" or mbsr or "mindfulness intervention" or "mind body intervention*", "progressive muscle relaxation", "autogenic training", "tai chi", qigong, "breathing technique*", biofeedback) (Intervention/Exposure);	Patients with psychosis (F20.X /F23.X/F25.X) (Population);	primary outcome: extent of relaxation, r eduction of stress and anxiety symptoms (can be examined using appropriate scales) (Outcome);	secondary outcome: Reduction of psychotic symptoms (positive, negative or global), aggressery reduction, adverse effects, relaps prevention (Outcome);	additional outcome: quality of life, current well-being, hospitalization (duration) (Outcome);	peer-reviewed studies (RCTs, clinical trials, comparative studies) (types of study to be included);	placebo (e.g. exercises) or treatment as usual or no intervention (e.g. waiting list) (Comparator);
26	Issues with inclusion and interpretation; a cause for concern in mHealth reviews?	Firth, J; Torous, J			https://www.scopus.com/inward/record.uri?eid=2-s2.0-85068026055&doi=10.1016%2Fj.jpsychires.2018.12.010&partnerID=40&md5=4e25088512bb74a2f13436639962b552	10.1016/j.jpsychires.2018.12.010		relaxation technique: yoga, mindfulness or "mindfulness based stress reduction" or mbsr or "mindfulness intervention" or "mind body intervention*", "progressive muscle relaxation", "autogenic training", "tai chi", qigong, "breathing technique*", biofeedback) (Intervention/Exposure);	Patients with psychosis (F20.X /F23.X/F25.X) (Population);	primary outcome: extent of relaxation, r eduction of stress and anxiety symptoms (can be examined using appropriate scales) (Outcome);	secondary outcome: Reduction of psychotic symptoms (positive, negative or global), aggressery reduction, adverse effects, relaps prevention (Outcome);	additional outcome: quality of life, current well-being, hospitalization (duration) (Outcome);	peer-reviewed studies (RCTs, clinical trials, comparative studies) (types of study to be included);	placebo (e.g. exercises) or treatment as usual or no intervention (e.g. waiting list) (Comparator);
27	Positive and negative emotion regulation in adolescence: links to anxiety and depression	Young, K S; Sandman, C F; Craske, M G			https://www.scopus.com/inward/record.uri?eid=2-s2.0-85065238049&doi=10.3390%2Fbrainsci9040076&partnerID=40&md5=57b9ef791b2a44a662d45323f2f4a61b	10.3390/brainsci9040076	Emotion regulation skills develop substantially across adolescence, a period characterized by emotional challenges and developing regulatory neural circuitry. Adolescence is also a risk period for the new onset of anxiety and depressive disorders, psychopathologies which have long been associated with disruptions in regulation of positive and negative emotions. This paper reviews the current unde…	relaxation technique: yoga, mindfulness or "mindfulness based stress reduction" or mbsr or "mindfulness intervention" or "mind body intervention*", "progressive muscle relaxation", "autogenic training", "tai chi", qigong, "breathing technique*", biofeedback) (Intervention/Exposure);	Patients with psychosis (F20.X /F23.X/F25.X) (Population);	primary outcome: extent of relaxation, r eduction of stress and anxiety symptoms (can be examined using appropriate scales) (Outcome);	secondary outcome: Reduction of psychotic symptoms (positive, negative or global), aggressery reduction, adverse effects, relaps prevention (Outcome);	additional outcome: quality of life, current well-being, hospitalization (duration) (Outcome);	peer-reviewed studies (RCTs, clinical trials, comparative studies) (types of study to be included);	placebo (e.g. exercises) or treatment as usual or no intervention (e.g. waiting list) (Comparator);
29	Yoga school of thought and psychiatry: Therapeutic potential	Rao, N P; Varambally, S; Gangadhar, B N			https://www.scopus.com/inward/record.uri?eid=2-s2.0-84873447103&doi=10.4103%2F0019-5545.105510&partnerID=40&md5=0465d2df0b83b1209028cb8a8369f361	10.4103/0019-5545.105510	Yoga is a traditional life-style practice used for spiritual reasons. However, the physical components like the asanas and pranayaamas have demonstrated physiological and therapeutic effects. There is evidence for Yoga as being a potent antidepressant that matches with drugs. In depressive disorder, yoga ‘corrects’ an underlying cognitive physiology. In schizophrenia patients, yoga has benefits a…	relaxation technique: yoga, mindfulness or "mindfulness based stress reduction" or mbsr or "mindfulness intervention" or "mind body intervention*", "progressive muscle relaxation", "autogenic training", "tai chi", qigong, "breathing technique*", biofeedback) (Intervention/Exposure);	Patients with psychosis (F20.X /F23.X/F25.X) (Population);	primary outcome: extent of relaxation, r eduction of stress and anxiety symptoms (can be examined using appropriate scales) (Outcome);	secondary outcome: Reduction of psychotic symptoms (positive, negative or global), aggressery reduction, adverse effects, relaps prevention (Outcome);	additional outcome: quality of life, current well-being, hospitalization (duration) (Outcome);	peer-reviewed studies (RCTs, clinical trials, comparative studies) (types of study to be included);	placebo (e.g. exercises) or treatment as usual or no intervention (e.g. waiting list) (Comparator);
30	Use of complementary and alternative therapies in epilepsy: Cause for concern	Pearl, P L; Robbins, E L; Bennett, H D; Conry, J A			https://www.scopus.com/inward/record.uri?eid=2-s2.0-25144512887&doi=10.1001%2Farchneur.62.9.1472&partnerID=40&md5=813a9d61af65d00a4dafe9f7dc4636d3	10.1001/archneur.62.9.1472		relaxation technique: yoga, mindfulness or "mindfulness based stress reduction" or mbsr or "mindfulness intervention" or "mind body intervention*", "progressive muscle relaxation", "autogenic training", "tai chi", qigong, "breathing technique*", biofeedback) (Intervention/Exposure);	Patients with psychosis (F20.X /F23.X/F25.X) (Population);	primary outcome: extent of relaxation, r eduction of stress and anxiety symptoms (can be examined using appropriate scales) (Outcome);	secondary outcome: Reduction of psychotic symptoms (positive, negative or global), aggressery reduction, adverse effects, relaps prevention (Outcome);	additional outcome: quality of life, current well-being, hospitalization (duration) (Outcome);	peer-reviewed studies (RCTs, clinical trials, comparative studies) (types of study to be included);	placebo (e.g. exercises) or treatment as usual or no intervention (e.g. waiting list) (Comparator);
31	Clinical effects of electroconvulsive therapy in the treatment of depression	Frey, R; Schreinzer, D			https://www.scopus.com/inward/record.uri?eid=2-s2.0-0032778587&partnerID=40&md5=20c75c8ab1f33048edf48c8f933a54c1			relaxation technique: yoga, mindfulness or "mindfulness based stress reduction" or mbsr or "mindfulness intervention" or "mind body intervention*", "progressive muscle relaxation", "autogenic training", "tai chi", qigong, "breathing technique*", biofeedback) (Intervention/Exposure);	Patients with psychosis (F20.X /F23.X/F25.X) (Population);	primary outcome: extent of relaxation, r eduction of stress and anxiety symptoms (can be examined using appropriate scales) (Outcome);	secondary outcome: Reduction of psychotic symptoms (positive, negative or global), aggressery reduction, adverse effects, relaps prevention (Outcome);	additional outcome: quality of life, current well-being, hospitalization (duration) (Outcome);	peer-reviewed studies (RCTs, clinical trials, comparative studies) (types of study to be included);	placebo (e.g. exercises) or treatment as usual or no intervention (e.g. waiting list) (Comparator);
32	The national agenda for quality palliative care: Promoting the national consensus project's domain of physical care and the national quality forum's preferred practices for physical aspects of care	Blouin, G; Fowler, B C; Dahlin, C			https://www.scopus.com/inward/record.uri?eid=2-s2.0-60249085957&doi=10.1080%2F15360280802251207&partnerID=40&md5=5ca7c6d7f67d70322b2fb9f264fbbfeb	10.1080/15360280802251207	he National Consensus Project (NCP) 2004 Clinical Practice Guidelines for Quality Palliative Care defines eight domains of care essential for palliative care clinical practice. The National Quality Forum (NQF) 2006 document entitled A National Framework and Preferred Practices for Palliative and Hospice Care Quality: A Consensus Report is based on the NCP Guidelines. The NQF document identifies 3…	relaxation technique: yoga, mindfulness or "mindfulness based stress reduction" or mbsr or "mindfulness intervention" or "mind body intervention*", "progressive muscle relaxation", "autogenic training", "tai chi", qigong, "breathing technique*", biofeedback) (Intervention/Exposure);	Patients with psychosis (F20.X /F23.X/F25.X) (Population);	primary outcome: extent of relaxation, r eduction of stress and anxiety symptoms (can be examined using appropriate scales) (Outcome);	secondary outcome: Reduction of psychotic symptoms (positive, negative or global), aggressery reduction, adverse effects, relaps prevention (Outcome);	additional outcome: quality of life, current well-being, hospitalization (duration) (Outcome);	peer-reviewed studies (RCTs, clinical trials, comparative studies) (types of study to be included);	placebo (e.g. exercises) or treatment as usual or no intervention (e.g. waiting list) (Comparator);
33	Premenstrual dysphoric disorder: Burden of illness and treatment update	Pearlstein, T; Steiner, M			https://www.scopus.com/inward/record.uri?eid=2-s2.0-47149098016&partnerID=40&md5=7d96e5f0a9f5cfaeebab39172a678446			relaxation technique: yoga, mindfulness or "mindfulness based stress reduction" or mbsr or "mindfulness intervention" or "mind body intervention*", "progressive muscle relaxation", "autogenic training", "tai chi", qigong, "breathing technique*", biofeedback) (Intervention/Exposure);	Patients with psychosis (F20.X /F23.X/F25.X) (Population);	primary outcome: extent of relaxation, r eduction of stress and anxiety symptoms (can be examined using appropriate scales) (Outcome);	secondary outcome: Reduction of psychotic symptoms (positive, negative or global), aggressery reduction, adverse effects, relaps prevention (Outcome);	additional outcome: quality of life, current well-being, hospitalization (duration) (Outcome);	peer-reviewed studies (RCTs, clinical trials, comparative studies) (types of study to be included);	placebo (e.g. exercises) or treatment as usual or no intervention (e.g. waiting list) (Comparator);
34	Does childhood trauma play a role in the aetiology of psychosis? A review of recent evidence	Coughlan, H; Cannon, M			https://www.scopus.com/inward/record.uri?eid=2-s2.0-85044239444&doi=10.1192%2Fapt.bp.116.015891&partnerID=40&md5=bdd1ae2a7646d13d330644d4f4640df0	10.1192/apt.bp.116.015891	There has been a resurgence of interest in the role of childhood trauma in the aetiology of psychosis. In this review, recent findings on the association between childhood trauma and a continuum of psychotic symptoms are presented. Evidence of the association between specific childhood trauma subtypes and psychotic symptoms is examined, with a brief discussion of some current hypotheses about the…	relaxation technique: yoga, mindfulness or "mindfulness based stress reduction" or mbsr or "mindfulness intervention" or "mind body intervention*", "progressive muscle relaxation", "autogenic training", "tai chi", qigong, "breathing technique*", biofeedback) (Intervention/Exposure);	Patients with psychosis (F20.X /F23.X/F25.X) (Population);	primary outcome: extent of relaxation, r eduction of stress and anxiety symptoms (can be examined using appropriate scales) (Outcome);	secondary outcome: Reduction of psychotic symptoms (positive, negative or global), aggressery reduction, adverse effects, relaps prevention (Outcome);	additional outcome: quality of life, current well-being, hospitalization (duration) (Outcome);	peer-reviewed studies (RCTs, clinical trials, comparative studies) (types of study to be included);	placebo (e.g. exercises) or treatment as usual or no intervention (e.g. waiting list) (Comparator);
35	Mindfulness and acceptance-based treatments.	Forman, Evan M; Arch, Joanna J; Bricker, Jonathan B; Gaudiano, Brandon A; Juarascio, Adrienne S; Rizvi, Shireen L; Segal, Zindel V; Vowles, Kevin E			http://ovidsp.ovid.com/ovidweb.cgi?T=JS&PAGE=reference&D=psyc18&NEWS=N&AN=2021-81510-015		Mindfulness and acceptance-based treatments (MABTs) combine Western cognitive and behavioral treatment approaches with Eastern-inspired concepts of mindfulness and psychological acceptance. As such, MABTs seek to train the abilities to live in the present moment; to maintain awareness of, nonreactivity to, and nonjudgment of one's internal experiences (thoughts, emotions and sensations); and to o…	relaxation technique: yoga, mindfulness or "mindfulness based stress reduction" or mbsr or "mindfulness intervention" or "mind body intervention*", "progressive muscle relaxation", "autogenic training", "tai chi", qigong, "breathing technique*", biofeedback) (Intervention/Exposure);	Patients with psychosis (F20.X /F23.X/F25.X) (Population);	primary outcome: extent of relaxation, r eduction of stress and anxiety symptoms (can be examined using appropriate scales) (Outcome);	secondary outcome: Reduction of psychotic symptoms (positive, negative or global), aggressery reduction, adverse effects, relaps prevention (Outcome);	additional outcome: quality of life, current well-being, hospitalization (duration) (Outcome);	peer-reviewed studies (RCTs, clinical trials, comparative studies) (types of study to be included);	placebo (e.g. exercises) or treatment as usual or no intervention (e.g. waiting list) (Comparator);
36	Common Psychiatric Problems in Cognitively Impaired Older Patients. Causes and Management.	Wang, L Y; Borisovskaya, A; Maxwell, A L; Pascualy, M			https://www.scopus.com/inward/record.uri?eid=2-s2.0-84904410545&doi=10.1016%2Fj.cger.2014.04.002&partnerID=40&md5=777be39481cf9ae66cd84ea5aa1da4f0	10.1016/j.cger.2014.04.002	KEYWORDS _x0015_ Dementia _x0015_ Behavioral and psychological symptoms _x0015_ Agitation _x0015_ Depression _x0015_ Psychosis _x0015_ Anxiety KEY POINTS _x0015_ Psychiatric problems are common in cognitive disorders and cause distress in patients, contribute to caregiver burden, and precipitate institutionalization. _x0015_ Behavioral problems are caused by a combination in factors, including ph…	relaxation technique: yoga, mindfulness or "mindfulness based stress reduction" or mbsr or "mindfulness intervention" or "mind body intervention*", "progressive muscle relaxation", "autogenic training", "tai chi", qigong, "breathing technique*", biofeedback) (Intervention/Exposure);	Patients with psychosis (F20.X /F23.X/F25.X) (Population);	primary outcome: extent of relaxation, r eduction of stress and anxiety symptoms (can be examined using appropriate scales) (Outcome);	secondary outcome: Reduction of psychotic symptoms (positive, negative or global), aggressery reduction, adverse effects, relaps prevention (Outcome);	additional outcome: quality of life, current well-being, hospitalization (duration) (Outcome);	peer-reviewed studies (RCTs, clinical trials, comparative studies) (types of study to be included);	placebo (e.g. exercises) or treatment as usual or no intervention (e.g. waiting list) (Comparator);
37	Effects of childhood trauma experience and COMT Val158Met polymorphism on brain connectivity in a multimodal MRI study	Tian, T; Li, J; Zhang, G; Wang, J; Liu, D; Wan, C; Fang, J; Wu, D; Zhou, Y; Zhu, W			https://www.scopus.com/inward/record.uri?eid=2-s2.0-85091727454&doi=10.1002%2Fbrb3.1858&partnerID=40&md5=6bc1dd0e1164ec96403bd755b5b318d8	10.1002/brb3.1858	Childhood adversity may act as a stressor to produce a cascade of neurobiological effects that irreversibly alter neural development, setting the stage for developing psychopathology in adulthood. The catechol-O-methyltransferase (COMT) Val158Met polymorphism has received much attention as a candidate gene associated with environmental adversity, modifying risk for psychopathology. In this study,…	relaxation technique: yoga, mindfulness or "mindfulness based stress reduction" or mbsr or "mindfulness intervention" or "mind body intervention*", "progressive muscle relaxation", "autogenic training", "tai chi", qigong, "breathing technique*", biofeedback) (Intervention/Exposure);	Patients with psychosis (F20.X /F23.X/F25.X) (Population);	primary outcome: extent of relaxation, r eduction of stress and anxiety symptoms (can be examined using appropriate scales) (Outcome);	secondary outcome: Reduction of psychotic symptoms (positive, negative or global), aggressery reduction, adverse effects, relaps prevention (Outcome);	additional outcome: quality of life, current well-being, hospitalization (duration) (Outcome);	peer-reviewed studies (RCTs, clinical trials, comparative studies) (types of study to be included);	placebo (e.g. exercises) or treatment as usual or no intervention (e.g. waiting list) (Comparator);
38	Electroencephalogram diagnosis and biofeedback treatment for the child with attention deficit hyperactivity disorder	Li, Y.-L.; Tang, Y.-Q.; Liu, B; Long, S.-Y.; Sun, G; Shen, L.-H.; Sun, J			https://www.scopus.com/inward/record.uri?eid=2-s2.0-20544437177&partnerID=40&md5=009e6badee75e44d5e19d08afb6f013b			relaxation technique: yoga, mindfulness or "mindfulness based stress reduction" or mbsr or "mindfulness intervention" or "mind body intervention*", "progressive muscle relaxation", "autogenic training", "tai chi", qigong, "breathing technique*", biofeedback) (Intervention/Exposure);	Patients with psychosis (F20.X /F23.X/F25.X) (Population);	primary outcome: extent of relaxation, r eduction of stress and anxiety symptoms (can be examined using appropriate scales) (Outcome);	secondary outcome: Reduction of psychotic symptoms (positive, negative or global), aggressery reduction, adverse effects, relaps prevention (Outcome);	additional outcome: quality of life, current well-being, hospitalization (duration) (Outcome);	peer-reviewed studies (RCTs, clinical trials, comparative studies) (types of study to be included);	placebo (e.g. exercises) or treatment as usual or no intervention (e.g. waiting list) (Comparator);
39	Progressive muscle relaxation in persons with schizophrenia: A systematic review of randomized controlled trials.	Vancampfort, Davy; Correll, Christoph U; Scheewe, Thomas W; Probst, Michel; De Herdt, Amber; Knapen, Jan; De Hert, Marc			http://ovidsp.ovid.com/ovidweb.cgi?T=JS&PAGE=reference&D=psyc10&NEWS=N&AN=2013-11396-002 NL	https://dx.doi.org/10.1177/0269215512455531	Objective: The aim of this systematic review was to assess the effectiveness of progressive muscle relaxation on psychological distress and anxiety symptoms and on response/remission for people with schizophrenia. Methods: Randomized controlled trials were considered if they investigated progressive muscle relaxation in patients with schizophrenia. EMBASE, PsycINFO, PubMed, ISI Web of Science, CI…	relaxation technique: yoga, mindfulness or "mindfulness based stress reduction" or mbsr or "mindfulness intervention" or "mind body intervention*", "progressive muscle relaxation", "autogenic training", "tai chi", qigong, "breathing technique*", biofeedback) (Intervention/Exposure);	Patients with psychosis (F20.X /F23.X/F25.X) (Population);	primary outcome: extent of relaxation, r eduction of stress and anxiety symptoms (can be examined using appropriate scales) (Outcome);	secondary outcome: Reduction of psychotic symptoms (positive, negative or global), aggressery reduction, adverse effects, relaps prevention (Outcome);	additional outcome: quality of life, current well-being, hospitalization (duration) (Outcome);	peer-reviewed studies (RCTs, clinical trials, comparative studies) (types of study to be included);	placebo (e.g. exercises) or treatment as usual or no intervention (e.g. waiting list) (Comparator);
41	Mindfulness: The roots of mindfulness: History, philosophy, and definitions.	Gaudiano, Brandon A [Ed]			http://ovidsp.ovid.com/ovidweb.cgi?T=JS&PAGE=reference&D=psyc14&NEWS=N&AN=2017-46123-000		In recent years, the concept of mindfulness has increasingly stimulated the interest of the general public who look to it for improving their health and well-being and providing much-needed meaning and purpose to life in a modern world. Mindfulness also has intrigued serious scientists who have devoted a considerable amount of time and effort in their search to unravel the empirical secrets and i…	relaxation technique: yoga, mindfulness or "mindfulness based stress reduction" or mbsr or "mindfulness intervention" or "mind body intervention*", "progressive muscle relaxation", "autogenic training", "tai chi", qigong, "breathing technique*", biofeedback) (Intervention/Exposure);	Patients with psychosis (F20.X /F23.X/F25.X) (Population);	primary outcome: extent of relaxation, r eduction of stress and anxiety symptoms (can be examined using appropriate scales) (Outcome);	secondary outcome: Reduction of psychotic symptoms (positive, negative or global), aggressery reduction, adverse effects, relaps prevention (Outcome);	additional outcome: quality of life, current well-being, hospitalization (duration) (Outcome);	peer-reviewed studies (RCTs, clinical trials, comparative studies) (types of study to be included);	placebo (e.g. exercises) or treatment as usual or no intervention (e.g. waiting list) (Comparator);
42	Atypical antipsychotics for older adults: Are they safe and effective as we once thought?	Jeste, D V; Maglione, J E			https://www.scopus.com/inward/record.uri?eid=2-s2.0-84886944809&doi=10.2217%2Fcer.13.33&partnerID=40&md5=836a35955bd3f5a4148d63810a804102	10.2217/cer.13.33		relaxation technique: yoga, mindfulness or "mindfulness based stress reduction" or mbsr or "mindfulness intervention" or "mind body intervention*", "progressive muscle relaxation", "autogenic training", "tai chi", qigong, "breathing technique*", biofeedback) (Intervention/Exposure);	Patients with psychosis (F20.X /F23.X/F25.X) (Population);	primary outcome: extent of relaxation, r eduction of stress and anxiety symptoms (can be examined using appropriate scales) (Outcome);	secondary outcome: Reduction of psychotic symptoms (positive, negative or global), aggressery reduction, adverse effects, relaps prevention (Outcome);	additional outcome: quality of life, current well-being, hospitalization (duration) (Outcome);	peer-reviewed studies (RCTs, clinical trials, comparative studies) (types of study to be included);	placebo (e.g. exercises) or treatment as usual or no intervention (e.g. waiting list) (Comparator);
43	Reflections on relevance: The fields of psychosomatics and psychotherapy in 2006	Balon, R			https://www.scopus.com/inward/record.uri?eid=2-s2.0-34250669169&doi=10.1159%2F000101498&partnerID=40&md5=7a57f2ad6d0fee6f47ceb431d180a081	10.1159/000101498	This article reviews several areas of new and interesting development in the fields of psychosomatics and psychotherapy published in the literature during 2006. These areas are: (1) cardiovascular illness and its interplay with depression; (2) risks and predisposing factors in the areas of mental illness and physical illness; (3) new developments in chronic fatigue syndrome, and (4) new or newly …	relaxation technique: yoga, mindfulness or "mindfulness based stress reduction" or mbsr or "mindfulness intervention" or "mind body intervention*", "progressive muscle relaxation", "autogenic training", "tai chi", qigong, "breathing technique*", biofeedback) (Intervention/Exposure);	Patients with psychosis (F20.X /F23.X/F25.X) (Population);	primary outcome: extent of relaxation, r eduction of stress and anxiety symptoms (can be examined using appropriate scales) (Outcome);	secondary outcome: Reduction of psychotic symptoms (positive, negative or global), aggressery reduction, adverse effects, relaps prevention (Outcome);	additional outcome: quality of life, current well-being, hospitalization (duration) (Outcome);	peer-reviewed studies (RCTs, clinical trials, comparative studies) (types of study to be included);	placebo (e.g. exercises) or treatment as usual or no intervention (e.g. waiting list) (Comparator);
45	'Monsters don't bother me anymore' forensic mental health service users' experiences of acceptance and commitment therapy for psychosis.	Davies, Bronwen E; Morgan, Sara; John-Evans, Hannah; Deere, Ellie			http://ovidsp.ovid.com/ovidweb.cgi?T=JS&PAGE=reference&D=psyc16&NEWS=N&AN=2019-25827-001 NL	https://dx.doi.org/10.1080/14789949.2019.1614650	Acceptance and Commitment Therapy for psychosis (ACTp) is an approach that aims to change the relationship an individual with psychosis has with difficult thoughts, emotions and experiences. It promotes the use of acceptance, defusion, mindfulness and focussing on valued outcomes as opposed to struggling with psychotic experiences. This service evaluation project explored service users' experienc…	relaxation technique: yoga, mindfulness or "mindfulness based stress reduction" or mbsr or "mindfulness intervention" or "mind body intervention*", "progressive muscle relaxation", "autogenic training", "tai chi", qigong, "breathing technique*", biofeedback) (Intervention/Exposure);	Patients with psychosis (F20.X /F23.X/F25.X) (Population);	primary outcome: extent of relaxation, r eduction of stress and anxiety symptoms (can be examined using appropriate scales) (Outcome);	secondary outcome: Reduction of psychotic symptoms (positive, negative or global), aggressery reduction, adverse effects, relaps prevention (Outcome);	additional outcome: quality of life, current well-being, hospitalization (duration) (Outcome);	peer-reviewed studies (RCTs, clinical trials, comparative studies) (types of study to be included);	placebo (e.g. exercises) or treatment as usual or no intervention (e.g. waiting list) (Comparator);
46	European guideline on chronic pruritus: In cooperation with the European dermatology forum (EDF) and the European academy of dermatology and venereology (EADV)	Weisshaar, E; Szepietowski, J C; Darsow, U; Misery, L; Wallengren, J; Mettang, T; Gieler, U; Lotti, T; Lambert, J; Maisel, P; Streit, M; Greaves, M W; Carmi-Chael, A; Tschachler, E; Ring, J; Ständer, S			https://www.scopus.com/inward/record.uri?eid=2-s2.0-84868361593&doi=10.2340%2F00015555-1400&partnerID=40&md5=3d630ca9468d78ca9d6fb6a2ae930e93	10.2340/00015555-1400		relaxation technique: yoga, mindfulness or "mindfulness based stress reduction" or mbsr or "mindfulness intervention" or "mind body intervention*", "progressive muscle relaxation", "autogenic training", "tai chi", qigong, "breathing technique*", biofeedback) (Intervention/Exposure);	Patients with psychosis (F20.X /F23.X/F25.X) (Population);	primary outcome: extent of relaxation, r eduction of stress and anxiety symptoms (can be examined using appropriate scales) (Outcome);	secondary outcome: Reduction of psychotic symptoms (positive, negative or global), aggressery reduction, adverse effects, relaps prevention (Outcome);	additional outcome: quality of life, current well-being, hospitalization (duration) (Outcome);	peer-reviewed studies (RCTs, clinical trials, comparative studies) (types of study to be included);	placebo (e.g. exercises) or treatment as usual or no intervention (e.g. waiting list) (Comparator);
47	Feasibility, acceptability, and preliminary effectiveness of mindfulness-based interventions for people with recent-onset psychosis: A systematic review.	Li, Yan; Coster, Samantha; Norman, Ian; Chien, Wai Tong; Qin, Jing; Bressington Yan; ORCID: https://orcid.org/0000-0002-5311-9190 AI			http://ovidsp.ovid.com/ovidweb.cgi?T=JS&PAGE=reference&D=psyc17&NEWS=N&AN=2020-09909-001 NL	https://dx.doi.org/10.1111/eip.12929	Background Early intervention for psychosis is recommended because the first 5 years beyond the first episode is considered the critical period within which individuals have the most potential to maximize their response to treatment and recovery. Mindfulness-based interventions (MBIs) have been studied extensively in diverse disease groups, but research in people with recent-onset psychosis is st…	relaxation technique: yoga, mindfulness or "mindfulness based stress reduction" or mbsr or "mindfulness intervention" or "mind body intervention*", "progressive muscle relaxation", "autogenic training", "tai chi", qigong, "breathing technique*", biofeedback) (Intervention/Exposure);	Patients with psychosis (F20.X /F23.X/F25.X) (Population);	primary outcome: extent of relaxation, r eduction of stress and anxiety symptoms (can be examined using appropriate scales) (Outcome);	secondary outcome: Reduction of psychotic symptoms (positive, negative or global), aggressery reduction, adverse effects, relaps prevention (Outcome);	additional outcome: quality of life, current well-being, hospitalization (duration) (Outcome);	peer-reviewed studies (RCTs, clinical trials, comparative studies) (types of study to be included);	placebo (e.g. exercises) or treatment as usual or no intervention (e.g. waiting list) (Comparator);
48	Altered metabolic integrity of corpus callosum among individuals at ultra high risk of schizophrenia and first-episode patients.	Aydin, Kubilay; Ucok, Alp; Guler, Julide			http://ovidsp.ovid.com/ovidweb.cgi?T=JS&PAGE=reference&D=psyc6&NEWS=N&AN=2008-14868-011 NL	https://dx.doi.org/10.1016/j.biopsych.2008.04.007	Background: The disconnectivity hypothesis as part of the neurodevelopmental model of schizophrenia states that an abnormality in brain development causing impaired corticocortical or interhemispheric connectivity leads to cognitive deficits and symptoms of the illness. Previous studies showed the altered morphology of corpus callosum in patients with schizophrenia. We investigated the metabolic …	relaxation technique: yoga, mindfulness or "mindfulness based stress reduction" or mbsr or "mindfulness intervention" or "mind body intervention*", "progressive muscle relaxation", "autogenic training", "tai chi", qigong, "breathing technique*", biofeedback) (Intervention/Exposure);	Patients with psychosis (F20.X /F23.X/F25.X) (Population);	primary outcome: extent of relaxation, r eduction of stress and anxiety symptoms (can be examined using appropriate scales) (Outcome);	secondary outcome: Reduction of psychotic symptoms (positive, negative or global), aggressery reduction, adverse effects, relaps prevention (Outcome);	additional outcome: quality of life, current well-being, hospitalization (duration) (Outcome);	peer-reviewed studies (RCTs, clinical trials, comparative studies) (types of study to be included);	placebo (e.g. exercises) or treatment as usual or no intervention (e.g. waiting list) (Comparator);
49	Effects of Individual Features on the Ability of Humans to Produce Voluntary Control of the Expression of the Alpha and Beta EEG Rhythms	Aslanyan, E V; Kiroi, V N; Stoletnii, A S; Lazurenko, D M; Bakhtin, O M; Minyaeva, N R; Kiroi, R I			https://www.scopus.com/inward/record.uri?eid=2-s2.0-85028263299&doi=10.1007%2Fs11055-016-0332-8&partnerID=40&md5=e789f4316a803f6afb495bcf5b74c068	10.1007/s11055-016-0332-8	Studies on 17 volunteers addressed the ability to carry out voluntary control of the expression of the α and β2 frequency bands in the parietal and frontal areas of the cortex using a biofeedback method. The effects of a number of psychological properties on the effectiveness control were studied. The study results showed that in these experiments, decreases in the expression of β2 frequencies in…	relaxation technique: yoga, mindfulness or "mindfulness based stress reduction" or mbsr or "mindfulness intervention" or "mind body intervention*", "progressive muscle relaxation", "autogenic training", "tai chi", qigong, "breathing technique*", biofeedback) (Intervention/Exposure);	Patients with psychosis (F20.X /F23.X/F25.X) (Population);	primary outcome: extent of relaxation, r eduction of stress and anxiety symptoms (can be examined using appropriate scales) (Outcome);	secondary outcome: Reduction of psychotic symptoms (positive, negative or global), aggressery reduction, adverse effects, relaps prevention (Outcome);	additional outcome: quality of life, current well-being, hospitalization (duration) (Outcome);	peer-reviewed studies (RCTs, clinical trials, comparative studies) (types of study to be included);	placebo (e.g. exercises) or treatment as usual or no intervention (e.g. waiting list) (Comparator);
50	Does Yoga Have a Role in Schizophrenia Management?	Govindaraj, R; Varambally, S; Rao, N P; Venkatasubramanian, G; Gangadhar, B N				10.1007/s11920-020-01199-4	Purpose of Review To review the efficacy of add-on yoga therapy in improving symptoms of schizophrenia and quality of life and examine the possible underlying biological mechanisms of yoga in schizophrenia. Recent Findings Quality of life, cognitive symptoms, and negative symptoms have been found to improve with add-on yoga therapy in schizophrenia (pooled mean effect size 0.8, 0.6, and 0.4, resp…	relaxation technique: yoga, mindfulness or "mindfulness based stress reduction" or mbsr or "mindfulness intervention" or "mind body intervention*", "progressive muscle relaxation", "autogenic training", "tai chi", qigong, "breathing technique*", biofeedback) (Intervention/Exposure);	Patients with psychosis (F20.X /F23.X/F25.X) (Population);	primary outcome: extent of relaxation, r eduction of stress and anxiety symptoms (can be examined using appropriate scales) (Outcome);	secondary outcome: Reduction of psychotic symptoms (positive, negative or global), aggressery reduction, adverse effects, relaps prevention (Outcome);	additional outcome: quality of life, current well-being, hospitalization (duration) (Outcome);	peer-reviewed studies (RCTs, clinical trials, comparative studies) (types of study to be included);	placebo (e.g. exercises) or treatment as usual or no intervention (e.g. waiting list) (Comparator);
51	Modern cognitive behavior therapy of psychotic disorders	Pillny, M; Lincoln, T M			https://www.scopus.com/inward/record.uri?eid=2-s2.0-85076598287&doi=10.1007%2Fs00115-019-00831-w&partnerID=40&md5=63a6ff80e4b2e250a4b085b3a01ca1f0	10.1007/s00115-019-00831-w	Die aktuellen Behandlungsleitlinien zur Therapie von Patienten mit psychotischen Störungen empfehlen mehrere wirksame psychotherapeutische Verfahren für unterschiedliche Indikations- und Zielbereiche. Dabei wird besonders kognitive Verhaltenstherapie (KVTp) ohne Einschränkung für die Behandlung der Positiv- und Gesamtsymptomatik in allen Störungsphasen empfohlen. Obwohl KVTp vergleichsweise einfa…	relaxation technique: yoga, mindfulness or "mindfulness based stress reduction" or mbsr or "mindfulness intervention" or "mind body intervention*", "progressive muscle relaxation", "autogenic training", "tai chi", qigong, "breathing technique*", biofeedback) (Intervention/Exposure);	Patients with psychosis (F20.X /F23.X/F25.X) (Population);	primary outcome: extent of relaxation, r eduction of stress and anxiety symptoms (can be examined using appropriate scales) (Outcome);	secondary outcome: Reduction of psychotic symptoms (positive, negative or global), aggressery reduction, adverse effects, relaps prevention (Outcome);	additional outcome: quality of life, current well-being, hospitalization (duration) (Outcome);	peer-reviewed studies (RCTs, clinical trials, comparative studies) (types of study to be included);	placebo (e.g. exercises) or treatment as usual or no intervention (e.g. waiting list) (Comparator);
52	Psychosocial interventions in bipolar disorder: What, for whom, and when	Reinares, M; Sanchez-Moreno, J; Fountoulakis, K N				10.1016/j.jad.2013.12.017	Background Bipolar disorder (BD) is a chronic condition with a high relapse rate, morbidity and psychosocial impairment that often persist despite pharmacotherapy, highlighting the need for adjunctive psychosocial treatments. It is still unclear which populations are most likely to benefit from which approach and the best timing to implement them. Methods A review was conducted with the aim to de…	relaxation technique: yoga, mindfulness or "mindfulness based stress reduction" or mbsr or "mindfulness intervention" or "mind body intervention*", "progressive muscle relaxation", "autogenic training", "tai chi", qigong, "breathing technique*", biofeedback) (Intervention/Exposure);	Patients with psychosis (F20.X /F23.X/F25.X) (Population);	primary outcome: extent of relaxation, r eduction of stress and anxiety symptoms (can be examined using appropriate scales) (Outcome);	secondary outcome: Reduction of psychotic symptoms (positive, negative or global), aggressery reduction, adverse effects, relaps prevention (Outcome);	additional outcome: quality of life, current well-being, hospitalization (duration) (Outcome);	peer-reviewed studies (RCTs, clinical trials, comparative studies) (types of study to be included);	placebo (e.g. exercises) or treatment as usual or no intervention (e.g. waiting list) (Comparator);
53	The Kindling/Sensitization Model and Early Life Stress	Post, R M			https://www.scopus.com/inward/record.uri?eid=2-s2.0-85103585622&doi=10.1007%2F7854_2020_172&partnerID=40&md5=988efee1c983297a706ba19257d55db1	10.1007/7854_2020_172	Introduction: Few animal models address the characteristics of the longitudinal course of bipolar disorder. However, behavioral sensitization (to recurrent stressors and psychomotor stimulants) and kindling of seizures both provide clues to mechanisms in the progressive course of bipolar disorder. Methods: We describe aspects of bipolar illness that show sensitization and kindling-like increases …	relaxation technique: yoga, mindfulness or "mindfulness based stress reduction" or mbsr or "mindfulness intervention" or "mind body intervention*", "progressive muscle relaxation", "autogenic training", "tai chi", qigong, "breathing technique*", biofeedback) (Intervention/Exposure);	Patients with psychosis (F20.X /F23.X/F25.X) (Population);	primary outcome: extent of relaxation, r eduction of stress and anxiety symptoms (can be examined using appropriate scales) (Outcome);	secondary outcome: Reduction of psychotic symptoms (positive, negative or global), aggressery reduction, adverse effects, relaps prevention (Outcome);	additional outcome: quality of life, current well-being, hospitalization (duration) (Outcome);	peer-reviewed studies (RCTs, clinical trials, comparative studies) (types of study to be included);	placebo (e.g. exercises) or treatment as usual or no intervention (e.g. waiting list) (Comparator);
54	Psychological flexibility and nonjudgemental acceptance in voice hearers: Relationships with omnipotence and distress	Morris, E M J; Garety, P; Peters, E			https://www.scopus.com/inward/record.uri?eid=2-s2.0-84912019673&doi=10.1177%2F0004867414535671&partnerID=40&md5=dd17f660fc7d17b1599cd0eeef814b7c	10.1177/0004867414535671	Objective: The psychological flexibility model has been hypothesized as a transdiagnostic, process-oriented approach to understanding various clinical disorders and problems, including chronic pain, anxiety, and substance misuse. In this study we investigated the model’s applicability to the experience of hearing distressing voices. Methods: Fifty people experiencing persisting auditory hallucina…	relaxation technique: yoga, mindfulness or "mindfulness based stress reduction" or mbsr or "mindfulness intervention" or "mind body intervention*", "progressive muscle relaxation", "autogenic training", "tai chi", qigong, "breathing technique*", biofeedback) (Intervention/Exposure);	Patients with psychosis (F20.X /F23.X/F25.X) (Population);	primary outcome: extent of relaxation, r eduction of stress and anxiety symptoms (can be examined using appropriate scales) (Outcome);	secondary outcome: Reduction of psychotic symptoms (positive, negative or global), aggressery reduction, adverse effects, relaps prevention (Outcome);	additional outcome: quality of life, current well-being, hospitalization (duration) (Outcome);	peer-reviewed studies (RCTs, clinical trials, comparative studies) (types of study to be included);	placebo (e.g. exercises) or treatment as usual or no intervention (e.g. waiting list) (Comparator);
55	The Impact of Electroconvulsive Therapy on Negative Symptoms in Schizophrenia and Their Association with Clinical Outcomes	Tan, X; Martin, D; Lee, J; Tor, P C			https://www.scopus.com/inward/record.uri?eid=2-s2.0-85129872790&doi=10.3390%2Fbrainsci12050545&partnerID=40&md5=6e05357546de030888cfc7a56fa0745a	10.3390/brainsci12050545	Abstract Objective: The treatment efficacy of electroconvulsive therapy (ECT) for negative symptoms amongst patients with schizophrenia remains unclear. In this study, we aim to examine the effects of ECT on negative symptoms in schizophrenia and their association with other clinical outcomes, including cognition and function. Methods: This is a retrospective data analysis of patients with schizo…	relaxation technique: yoga, mindfulness or "mindfulness based stress reduction" or mbsr or "mindfulness intervention" or "mind body intervention*", "progressive muscle relaxation", "autogenic training", "tai chi", qigong, "breathing technique*", biofeedback) (Intervention/Exposure);	Patients with psychosis (F20.X /F23.X/F25.X) (Population);	primary outcome: extent of relaxation, r eduction of stress and anxiety symptoms (can be examined using appropriate scales) (Outcome);	secondary outcome: Reduction of psychotic symptoms (positive, negative or global), aggressery reduction, adverse effects, relaps prevention (Outcome);	additional outcome: quality of life, current well-being, hospitalization (duration) (Outcome);	peer-reviewed studies (RCTs, clinical trials, comparative studies) (types of study to be included);	placebo (e.g. exercises) or treatment as usual or no intervention (e.g. waiting list) (Comparator);
56	The use of hypnosis in depression treatments	Besteiro-González, J L; García-Cueto, E			https://www.scopus.com/inward/record.uri?eid=2-s2.0-0347649174&partnerID=40&md5=80f38af281896681253e8976e156d2df			relaxation technique: yoga, mindfulness or "mindfulness based stress reduction" or mbsr or "mindfulness intervention" or "mind body intervention*", "progressive muscle relaxation", "autogenic training", "tai chi", qigong, "breathing technique*", biofeedback) (Intervention/Exposure);	Patients with psychosis (F20.X /F23.X/F25.X) (Population);	primary outcome: extent of relaxation, r eduction of stress and anxiety symptoms (can be examined using appropriate scales) (Outcome);	secondary outcome: Reduction of psychotic symptoms (positive, negative or global), aggressery reduction, adverse effects, relaps prevention (Outcome);	additional outcome: quality of life, current well-being, hospitalization (duration) (Outcome);	peer-reviewed studies (RCTs, clinical trials, comparative studies) (types of study to be included);	placebo (e.g. exercises) or treatment as usual or no intervention (e.g. waiting list) (Comparator);
57	Eighth Kraepelin Symposium-Translation in Psychiatry and Psychotherapy: A Life-Long Necessity	Annette, S; Peter, F				10.1093/schbul/sbab020		relaxation technique: yoga, mindfulness or "mindfulness based stress reduction" or mbsr or "mindfulness intervention" or "mind body intervention*", "progressive muscle relaxation", "autogenic training", "tai chi", qigong, "breathing technique*", biofeedback) (Intervention/Exposure);	Patients with psychosis (F20.X /F23.X/F25.X) (Population);	primary outcome: extent of relaxation, r eduction of stress and anxiety symptoms (can be examined using appropriate scales) (Outcome);	secondary outcome: Reduction of psychotic symptoms (positive, negative or global), aggressery reduction, adverse effects, relaps prevention (Outcome);	additional outcome: quality of life, current well-being, hospitalization (duration) (Outcome);	peer-reviewed studies (RCTs, clinical trials, comparative studies) (types of study to be included);	placebo (e.g. exercises) or treatment as usual or no intervention (e.g. waiting list) (Comparator);
58	Mindfulness-based treatment for people with severe mental illness: A literature review.	Davis, Lisa; Kurzban, Seth			http://ovidsp.ovid.com/ovidweb.cgi?T=JS&PAGE=reference&D=psyc9&NEWS=N&AN=2012-16220-005 NL	https://dx.doi.org/10.1080/15487768.2012.679578	This article provides a synthesis of current findings from existing mindfulness-based treatment interventions and their relevance to individuals with severe mental illness (SMI). A mindfulness-oriented approach to coping with SMI goes beyond symptom management and exemplifies key recovery principles such as self-determination and resilience. Although previous studies and critical reviews provide …	relaxation technique: yoga, mindfulness or "mindfulness based stress reduction" or mbsr or "mindfulness intervention" or "mind body intervention*", "progressive muscle relaxation", "autogenic training", "tai chi", qigong, "breathing technique*", biofeedback) (Intervention/Exposure);	Patients with psychosis (F20.X /F23.X/F25.X) (Population);	primary outcome: extent of relaxation, r eduction of stress and anxiety symptoms (can be examined using appropriate scales) (Outcome);	secondary outcome: Reduction of psychotic symptoms (positive, negative or global), aggressery reduction, adverse effects, relaps prevention (Outcome);	additional outcome: quality of life, current well-being, hospitalization (duration) (Outcome);	peer-reviewed studies (RCTs, clinical trials, comparative studies) (types of study to be included);	placebo (e.g. exercises) or treatment as usual or no intervention (e.g. waiting list) (Comparator);
59	Qualitative investigation of perceived barriers to and enablers of sport participation for young people with first episode psychosis	Brooke, L E; Gucciardi, D F; Ntoumanis, N; Lin, A			https://www.scopus.com/inward/record.uri?eid=2-s2.0-85068506984&doi=10.1111%2Feip.12854&partnerID=40&md5=e6190565cce14668e0582106786b02d7	10.1111/eip.12854	Aims The aim and objective of the study was building on a previous call for the development of sport-based life skills interventions for young people with first episode of psychosis (FEP) (Brooke, Lin, Ntoumanis, & Gucciardi, 2018), to explore the barriers and enablers to sport participation for young people with FEP. Method We used a semi-structured interview format to conduct one-to-one intervi…	relaxation technique: yoga, mindfulness or "mindfulness based stress reduction" or mbsr or "mindfulness intervention" or "mind body intervention*", "progressive muscle relaxation", "autogenic training", "tai chi", qigong, "breathing technique*", biofeedback) (Intervention/Exposure);	Patients with psychosis (F20.X /F23.X/F25.X) (Population);	primary outcome: extent of relaxation, r eduction of stress and anxiety symptoms (can be examined using appropriate scales) (Outcome);	secondary outcome: Reduction of psychotic symptoms (positive, negative or global), aggressery reduction, adverse effects, relaps prevention (Outcome);	additional outcome: quality of life, current well-being, hospitalization (duration) (Outcome);	peer-reviewed studies (RCTs, clinical trials, comparative studies) (types of study to be included);	placebo (e.g. exercises) or treatment as usual or no intervention (e.g. waiting list) (Comparator);
60	The phenomenological model of psychotic vulnerability and its possible implications for psychological interventions in the ultra-high risk ('prodromal') population	Nelson, Barnaby; Sass, Louis A.; Škodlar, Borut				10.1159/000228837	The early intervention movement for treatment of schizophrenia and other psychotic disorders has extended to include pharmacological and psychological treatment of putatively prodromal (or 'ultra-high risk') patients. The psychotherapy that has been trialed to date is cognitive-behaviour therapy (CBT), due to its apparent success with patients with established psychotic disorder and its current p…	relaxation technique: yoga, mindfulness or "mindfulness based stress reduction" or mbsr or "mindfulness intervention" or "mind body intervention*", "progressive muscle relaxation", "autogenic training", "tai chi", qigong, "breathing technique*", biofeedback) (Intervention/Exposure);	Patients with psychosis (F20.X /F23.X/F25.X) (Population);	primary outcome: extent of relaxation, r eduction of stress and anxiety symptoms (can be examined using appropriate scales) (Outcome);	secondary outcome: Reduction of psychotic symptoms (positive, negative or global), aggressery reduction, adverse effects, relaps prevention (Outcome);	additional outcome: quality of life, current well-being, hospitalization (duration) (Outcome);	peer-reviewed studies (RCTs, clinical trials, comparative studies) (types of study to be included);	placebo (e.g. exercises) or treatment as usual or no intervention (e.g. waiting list) (Comparator);
61	Perinatal mental health: a review of progress and challenges	Howard, L M; Khalifeh, H			https://www.scopus.com/inward/record.uri?eid=2-s2.0-85090954671&doi=10.1002%2Fwps.20769&partnerID=40&md5=7cf165df1fd91710dea946908bc6e16e	10.1002/wps.20769	Perinatal mental health has become a significant focus of interest in recent years, with investment in new specialist mental health services in some high-income countries, and inpatient psychiatric mother and baby units in diverse settings. In this paper, we summarize and critically examine the epidemiology and impact of perinatal mental disorders, including emerging evidence of an increase of th…	relaxation technique: yoga, mindfulness or "mindfulness based stress reduction" or mbsr or "mindfulness intervention" or "mind body intervention*", "progressive muscle relaxation", "autogenic training", "tai chi", qigong, "breathing technique*", biofeedback) (Intervention/Exposure);	Patients with psychosis (F20.X /F23.X/F25.X) (Population);	primary outcome: extent of relaxation, r eduction of stress and anxiety symptoms (can be examined using appropriate scales) (Outcome);	secondary outcome: Reduction of psychotic symptoms (positive, negative or global), aggressery reduction, adverse effects, relaps prevention (Outcome);	additional outcome: quality of life, current well-being, hospitalization (duration) (Outcome);	peer-reviewed studies (RCTs, clinical trials, comparative studies) (types of study to be included);	placebo (e.g. exercises) or treatment as usual or no intervention (e.g. waiting list) (Comparator);
62	The feasibility and acceptability of a brief Acceptance and Commitment Therapy (ACT) group intervention for people with psychosis: The 'ACT for life' study	Johns, Louise C.; Oliver, Joseph E.; Khondoker, Mizanur; Byrne, Majella; Jolley, Suzanne; Wykes, Til; Joseph, Candice; Butler, Lucy; Craig, Thomas; Morris, Eric M.J.				10.1016/j.jbtep.2015.10.001	Background and objectives Acceptance and Commitment Therapy (ACT) is a contextual cognitive-behavioural approach with a developing evidence base for clinical and cost-effectiveness as an individually-delivered intervention to promote recovery from psychosis. ACT also lends itself to brief group delivery, potentially increasing access to therapy without inflating costs. This study examined, for th…	relaxation technique: yoga, mindfulness or "mindfulness based stress reduction" or mbsr or "mindfulness intervention" or "mind body intervention*", "progressive muscle relaxation", "autogenic training", "tai chi", qigong, "breathing technique*", biofeedback) (Intervention/Exposure);	Patients with psychosis (F20.X /F23.X/F25.X) (Population);	primary outcome: extent of relaxation, r eduction of stress and anxiety symptoms (can be examined using appropriate scales) (Outcome);	secondary outcome: Reduction of psychotic symptoms (positive, negative or global), aggressery reduction, adverse effects, relaps prevention (Outcome);	additional outcome: quality of life, current well-being, hospitalization (duration) (Outcome);	peer-reviewed studies (RCTs, clinical trials, comparative studies) (types of study to be included);	placebo (e.g. exercises) or treatment as usual or no intervention (e.g. waiting list) (Comparator);
63	Brain Ventricular System and Cerebrospinal Fluid Development and Function: Light at the End of the Tube: A Primer with Latest Insights	Fame, R M; Cortés-Campos, C; Sive, H L			https://www.scopus.com/inward/record.uri?eid=2-s2.0-85079785951&doi=10.1002%2Fbies.201900186&partnerID=40&md5=af83daf0c040d33ca37581b032707092	10.1002/bies.201900186	The brain ventricular system is a series of connected cavities, filled with cerebrospinal fluid (CSF), that forms within the vertebrate central nervous system (CNS). The hollow neural tube is a hallmark of the chordate CNS, and a closed neural tube is essential for normal development. Development and function of the ventricular system is examined, emphasizing three interdigitating components that…	relaxation technique: yoga, mindfulness or "mindfulness based stress reduction" or mbsr or "mindfulness intervention" or "mind body intervention*", "progressive muscle relaxation", "autogenic training", "tai chi", qigong, "breathing technique*", biofeedback) (Intervention/Exposure);	Patients with psychosis (F20.X /F23.X/F25.X) (Population);	primary outcome: extent of relaxation, r eduction of stress and anxiety symptoms (can be examined using appropriate scales) (Outcome);	secondary outcome: Reduction of psychotic symptoms (positive, negative or global), aggressery reduction, adverse effects, relaps prevention (Outcome);	additional outcome: quality of life, current well-being, hospitalization (duration) (Outcome);	peer-reviewed studies (RCTs, clinical trials, comparative studies) (types of study to be included);	placebo (e.g. exercises) or treatment as usual or no intervention (e.g. waiting list) (Comparator);
64	a spotlight on acceptance and commitment therapy	DUcasse, D; GOrDOn, W V; cOUrtet, P			https://www.scopus.com/inward/record.uri?eid=2-s2.0-85121493217&doi=10.23736%2Fs2724-6612.21.02152-7&partnerID=40&md5=16bfcd4c02f94c4dbbda9eed35dcd43f	10.23736/s2724-6612.21.02152-7		relaxation technique: yoga, mindfulness or "mindfulness based stress reduction" or mbsr or "mindfulness intervention" or "mind body intervention*", "progressive muscle relaxation", "autogenic training", "tai chi", qigong, "breathing technique*", biofeedback) (Intervention/Exposure);	Patients with psychosis (F20.X /F23.X/F25.X) (Population);	primary outcome: extent of relaxation, r eduction of stress and anxiety symptoms (can be examined using appropriate scales) (Outcome);	secondary outcome: Reduction of psychotic symptoms (positive, negative or global), aggressery reduction, adverse effects, relaps prevention (Outcome);	additional outcome: quality of life, current well-being, hospitalization (duration) (Outcome);	peer-reviewed studies (RCTs, clinical trials, comparative studies) (types of study to be included);	placebo (e.g. exercises) or treatment as usual or no intervention (e.g. waiting list) (Comparator);
65	A systematic review of the efficacy of cognitive behavioral therapy for treating and preventing perinatal depression	Sockol, L E			https://www.scopus.com/inward/record.uri?eid=2-s2.0-84923878602&doi=10.1016%2Fj.jad.2015.01.052&partnerID=40&md5=d50c4cc9cd8169e0a82d5e10b096594e	10.1016/j.jad.2015.01.052	Background Cognitive behavioral therapy (CBT) is an empirically supported treatment for treating and preventing depression that has been widely studied in perinatal populations. Previous meta-analytic reviews of CBT interventions in this population have not investigated potential moderators of treatment efficacy specific to this type of therapy. Method Forty randomized and quasi-randomized contro…	relaxation technique: yoga, mindfulness or "mindfulness based stress reduction" or mbsr or "mindfulness intervention" or "mind body intervention*", "progressive muscle relaxation", "autogenic training", "tai chi", qigong, "breathing technique*", biofeedback) (Intervention/Exposure);	Patients with psychosis (F20.X /F23.X/F25.X) (Population);	primary outcome: extent of relaxation, r eduction of stress and anxiety symptoms (can be examined using appropriate scales) (Outcome);	secondary outcome: Reduction of psychotic symptoms (positive, negative or global), aggressery reduction, adverse effects, relaps prevention (Outcome);	additional outcome: quality of life, current well-being, hospitalization (duration) (Outcome);	peer-reviewed studies (RCTs, clinical trials, comparative studies) (types of study to be included);	placebo (e.g. exercises) or treatment as usual or no intervention (e.g. waiting list) (Comparator);
66	Peri-ictal behavioral and cognitive changes	Boylan, L S			https://www.scopus.com/inward/record.uri?eid=2-s2.0-0036487161&doi=10.1006%2Febeh.2001.0305&partnerID=40&md5=517fd6067568ce80e33cdcd932ce1f44	10.1006/ebeh.2001.0305	Peri-ictal behavioral and cognitive changes contribute substantially to disability and distress among people with epilepsy. Psychosis, depression, and suicide may all occur as complications of seizures. Greater appreciation and understanding of the peri-ictal period is clinically important and might open novel therapeutic windows. At the same time this period provides a model for understanding ba…	relaxation technique: yoga, mindfulness or "mindfulness based stress reduction" or mbsr or "mindfulness intervention" or "mind body intervention*", "progressive muscle relaxation", "autogenic training", "tai chi", qigong, "breathing technique*", biofeedback) (Intervention/Exposure);	Patients with psychosis (F20.X /F23.X/F25.X) (Population);	primary outcome: extent of relaxation, r eduction of stress and anxiety symptoms (can be examined using appropriate scales) (Outcome);	secondary outcome: Reduction of psychotic symptoms (positive, negative or global), aggressery reduction, adverse effects, relaps prevention (Outcome);	additional outcome: quality of life, current well-being, hospitalization (duration) (Outcome);	peer-reviewed studies (RCTs, clinical trials, comparative studies) (types of study to be included);	placebo (e.g. exercises) or treatment as usual or no intervention (e.g. waiting list) (Comparator);
67	Investigating the role of acceptance, mindfulness and values in patients with psychosis in the context of depression.	Gaudiano, Brandon A; Primack, Jennifer; Miller, Ivan W			http://ovidsp.ovid.com/ovidweb.cgi?T=JS&PAGE=reference&D=psyc13&NEWS=N&AN=2017-25121-003	https://dx.doi.org/10.20299/jpi.2016.015	Background: Emerging research suggests that interventions incorporating acceptance, mindfulness and values clarification elements are efficacious when treating patients experiencing major depression with psychotic features. However, there is little research on how these psychological constructs relate to symptoms and functioning in this population to guide future intervention efforts. Method: Pat…	relaxation technique: yoga, mindfulness or "mindfulness based stress reduction" or mbsr or "mindfulness intervention" or "mind body intervention*", "progressive muscle relaxation", "autogenic training", "tai chi", qigong, "breathing technique*", biofeedback) (Intervention/Exposure);	Patients with psychosis (F20.X /F23.X/F25.X) (Population);	primary outcome: extent of relaxation, r eduction of stress and anxiety symptoms (can be examined using appropriate scales) (Outcome);	secondary outcome: Reduction of psychotic symptoms (positive, negative or global), aggressery reduction, adverse effects, relaps prevention (Outcome);	additional outcome: quality of life, current well-being, hospitalization (duration) (Outcome);	peer-reviewed studies (RCTs, clinical trials, comparative studies) (types of study to be included);	placebo (e.g. exercises) or treatment as usual or no intervention (e.g. waiting list) (Comparator);
68	Mindfulness of voices, self-compassion, and secure attachment in relation to the experience of hearing voices.	Dudley, James; Eames, Catrin; Mulligan, John; Fisher Catrin; ORCID: https://orcid.org/0000-0002-9893-1182, Naomi A I - Eames			http://ovidsp.ovid.com/ovidweb.cgi?T=JS&PAGE=reference&D=psyc15&NEWS=N&AN=2017-35126-001 NL	https://dx.doi.org/10.1111/bjc.12153	Objectives: Developing compassion towards oneself has been linked to improvement in many areas of psychological well-being, including psychosis. Furthermore, developing a non-judgemental, accepting way of relating to voices is associated with lower levels of distress for people who hear voices. These factors have also been associated with secure attachment. This study explores associations betwee…	relaxation technique: yoga, mindfulness or "mindfulness based stress reduction" or mbsr or "mindfulness intervention" or "mind body intervention*", "progressive muscle relaxation", "autogenic training", "tai chi", qigong, "breathing technique*", biofeedback) (Intervention/Exposure);	Patients with psychosis (F20.X /F23.X/F25.X) (Population);	primary outcome: extent of relaxation, r eduction of stress and anxiety symptoms (can be examined using appropriate scales) (Outcome);	secondary outcome: Reduction of psychotic symptoms (positive, negative or global), aggressery reduction, adverse effects, relaps prevention (Outcome);	additional outcome: quality of life, current well-being, hospitalization (duration) (Outcome);	peer-reviewed studies (RCTs, clinical trials, comparative studies) (types of study to be included);	placebo (e.g. exercises) or treatment as usual or no intervention (e.g. waiting list) (Comparator);
69	Feasibility and Preliminary Effects of Implementing Acceptance and Commitment Therapy for Inpatients With Psychotic-Spectrum Disorders in a Clinical Psychiatric Intensive Care Setting	Gaudiano, B A; Ellenberg, S; Ostrove, B; Johnson, J; Mueser, K T; Furman, M; Miller, I W				10.1891/0889-8391.34.1.80	The aim of this study was to adapt Acceptance and Commitment Therapy for Inpatients (ACT-IN) for implementation in a typical hospital setting to prepare for a larger clinical trial. The sample consisted of 26 inpatients diagnosed with psychotic-spectrum disorders. Using an open trial design, patients received individual and group ACT-IN sessions during their stay. We assessed the feasibility/acce…	relaxation technique: yoga, mindfulness or "mindfulness based stress reduction" or mbsr or "mindfulness intervention" or "mind body intervention*", "progressive muscle relaxation", "autogenic training", "tai chi", qigong, "breathing technique*", biofeedback) (Intervention/Exposure);	Patients with psychosis (F20.X /F23.X/F25.X) (Population);	primary outcome: extent of relaxation, r eduction of stress and anxiety symptoms (can be examined using appropriate scales) (Outcome);	secondary outcome: Reduction of psychotic symptoms (positive, negative or global), aggressery reduction, adverse effects, relaps prevention (Outcome);	additional outcome: quality of life, current well-being, hospitalization (duration) (Outcome);	peer-reviewed studies (RCTs, clinical trials, comparative studies) (types of study to be included);	placebo (e.g. exercises) or treatment as usual or no intervention (e.g. waiting list) (Comparator);
70	Treating psychosis: A clinician's guide to integrating acceptance and commitment therapy, compassion-focused therapy and mindfulness approaches within the cognitive behavioral therapy tradition.	Wright, Nicola P; Turkington, Douglas; Kelly, Owen P; Davies, David; Jacobs, Andrew M; Hopton, Jennifer			http://ovidsp.ovid.com/ovidweb.cgi?T=JS&PAGE=reference&D=psyc11&NEWS=N&AN=2014-20377-000		Psychosis is associated with a variety of mental health problems; including schizophrenia, severe depression, bipolar disorder, anxiety, and post-traumatic stress disorder (PTSD). While traditional treatments for psychosis have emphasized medication-based strategies, research shows that individuals affected by psychosis can greatly benefit from psychotherapy as well. Treating Psychosis offers men…	relaxation technique: yoga, mindfulness or "mindfulness based stress reduction" or mbsr or "mindfulness intervention" or "mind body intervention*", "progressive muscle relaxation", "autogenic training", "tai chi", qigong, "breathing technique*", biofeedback) (Intervention/Exposure);	Patients with psychosis (F20.X /F23.X/F25.X) (Population);	primary outcome: extent of relaxation, r eduction of stress and anxiety symptoms (can be examined using appropriate scales) (Outcome);	secondary outcome: Reduction of psychotic symptoms (positive, negative or global), aggressery reduction, adverse effects, relaps prevention (Outcome);	additional outcome: quality of life, current well-being, hospitalization (duration) (Outcome);	peer-reviewed studies (RCTs, clinical trials, comparative studies) (types of study to be included);	placebo (e.g. exercises) or treatment as usual or no intervention (e.g. waiting list) (Comparator);
71	Exercise Treatments for Psychosis: a Review	Mittal, V A; Vargas, T; Juston Osborne, K; Dean, D; Gupta, T; Ristanovic, I; Hooker, C I; Shankman, S A			https://www.scopus.com/inward/record.uri?eid=2-s2.0-85043529060&doi=10.1007%2Fs40501-017-0112-2&partnerID=40&md5=718a0b71aa03dd713a5324bbf48f9e1c	10.1007/s40501-017-0112-2	Opinion statement: Schizophrenia is a devastating mental illness that has profound effects on a person’s health and quality of life. Exercise represents a promising new treatment option that may supplement current psychosocial and pharmacological interventions for psychosis. A large body of work suggests that exercise can improve cardio-metabolic and health behavior and facilitate neurogenesis in…	relaxation technique: yoga, mindfulness or "mindfulness based stress reduction" or mbsr or "mindfulness intervention" or "mind body intervention*", "progressive muscle relaxation", "autogenic training", "tai chi", qigong, "breathing technique*", biofeedback) (Intervention/Exposure);	Patients with psychosis (F20.X /F23.X/F25.X) (Population);	primary outcome: extent of relaxation, r eduction of stress and anxiety symptoms (can be examined using appropriate scales) (Outcome);	secondary outcome: Reduction of psychotic symptoms (positive, negative or global), aggressery reduction, adverse effects, relaps prevention (Outcome);	additional outcome: quality of life, current well-being, hospitalization (duration) (Outcome);	peer-reviewed studies (RCTs, clinical trials, comparative studies) (types of study to be included);	placebo (e.g. exercises) or treatment as usual or no intervention (e.g. waiting list) (Comparator);
72	Therapeutic potentials of ketamine and esketamine in obsessive–compulsive disorder (Ocd), substance use disorders (sud) and eating disorders (ed): A review of the current literature	Martinotti, G; Chiappini, S; Pettorruso, M; Mosca, A; Miuli, A; Di Carlo, F; D’andrea, G; Collevecchio, R; Di Muzio, I; Sensi, S L; Di Giannantonio, M			https://www.scopus.com/inward/record.uri?eid=2-s2.0-85109409741&doi=10.3390%2Fbrainsci11070856&partnerID=40&md5=c380260e051df872d75f2e5c1aa10e27	10.3390/brainsci11070856		relaxation technique: yoga, mindfulness or "mindfulness based stress reduction" or mbsr or "mindfulness intervention" or "mind body intervention*", "progressive muscle relaxation", "autogenic training", "tai chi", qigong, "breathing technique*", biofeedback) (Intervention/Exposure);	Patients with psychosis (F20.X /F23.X/F25.X) (Population);	primary outcome: extent of relaxation, r eduction of stress and anxiety symptoms (can be examined using appropriate scales) (Outcome);	secondary outcome: Reduction of psychotic symptoms (positive, negative or global), aggressery reduction, adverse effects, relaps prevention (Outcome);	additional outcome: quality of life, current well-being, hospitalization (duration) (Outcome);	peer-reviewed studies (RCTs, clinical trials, comparative studies) (types of study to be included);	placebo (e.g. exercises) or treatment as usual or no intervention (e.g. waiting list) (Comparator);
73	Role of physical and mental training in brain network configuration	Foster, P P			https://www.scopus.com/inward/record.uri?eid=2-s2.0-84936069723&doi=10.3389%2Ffnagi.2015.00117&partnerID=40&md5=89633ca065b1361f979fd5d73827402c	10.3389/fnagi.2015.00117		relaxation technique: yoga, mindfulness or "mindfulness based stress reduction" or mbsr or "mindfulness intervention" or "mind body intervention*", "progressive muscle relaxation", "autogenic training", "tai chi", qigong, "breathing technique*", biofeedback) (Intervention/Exposure);	Patients with psychosis (F20.X /F23.X/F25.X) (Population);	primary outcome: extent of relaxation, r eduction of stress and anxiety symptoms (can be examined using appropriate scales) (Outcome);	secondary outcome: Reduction of psychotic symptoms (positive, negative or global), aggressery reduction, adverse effects, relaps prevention (Outcome);	additional outcome: quality of life, current well-being, hospitalization (duration) (Outcome);	peer-reviewed studies (RCTs, clinical trials, comparative studies) (types of study to be included);	placebo (e.g. exercises) or treatment as usual or no intervention (e.g. waiting list) (Comparator);
74	Mental and physical health outcomes following the Relaxation Response Resiliency Program (3RP) in a clinical practice setting	Gonzalez, A; Vranceanu, A.-M.; Mahaffey, B; Laroche, K; Park, E R			https://www.scopus.com/inward/record.uri?eid=2-s2.0-84973582468&doi=10.1016%2Fj.eujim.2016.05.002&partnerID=40&md5=1b8c43462d1587438f78ebff7b440097	10.1016/j.eujim.2016.05.002	Introduction The Relaxation Response Resiliency Program (3RP) is a novel mind-body program aimed at reducing stress-related symptoms. There is growing evidence that this treatment reduces mental and physical health symptoms, however, no research has evaluated whether the 3RP is equally effective in reducing symptoms in patients with co-occurring versus individual mental-physical health concerns. …	relaxation technique: yoga, mindfulness or "mindfulness based stress reduction" or mbsr or "mindfulness intervention" or "mind body intervention*", "progressive muscle relaxation", "autogenic training", "tai chi", qigong, "breathing technique*", biofeedback) (Intervention/Exposure);	Patients with psychosis (F20.X /F23.X/F25.X) (Population);	primary outcome: extent of relaxation, r eduction of stress and anxiety symptoms (can be examined using appropriate scales) (Outcome);	secondary outcome: Reduction of psychotic symptoms (positive, negative or global), aggressery reduction, adverse effects, relaps prevention (Outcome);	additional outcome: quality of life, current well-being, hospitalization (duration) (Outcome);	peer-reviewed studies (RCTs, clinical trials, comparative studies) (types of study to be included);	placebo (e.g. exercises) or treatment as usual or no intervention (e.g. waiting list) (Comparator);
75	Being mindful of mindfulness: Past, present, and future of mindfulness in child and adolescent psychiatry	Saunders, D C			https://www.scopus.com/inward/record.uri?eid=2-s2.0-84930147476&doi=10.1016%2Fj.jaac.2015.03.006&partnerID=40&md5=564c140f05c4460d7495c64780e71a0f	10.1016/j.jaac.2015.03.006		relaxation technique: yoga, mindfulness or "mindfulness based stress reduction" or mbsr or "mindfulness intervention" or "mind body intervention*", "progressive muscle relaxation", "autogenic training", "tai chi", qigong, "breathing technique*", biofeedback) (Intervention/Exposure);	Patients with psychosis (F20.X /F23.X/F25.X) (Population);	primary outcome: extent of relaxation, r eduction of stress and anxiety symptoms (can be examined using appropriate scales) (Outcome);	secondary outcome: Reduction of psychotic symptoms (positive, negative or global), aggressery reduction, adverse effects, relaps prevention (Outcome);	additional outcome: quality of life, current well-being, hospitalization (duration) (Outcome);	peer-reviewed studies (RCTs, clinical trials, comparative studies) (types of study to be included);	placebo (e.g. exercises) or treatment as usual or no intervention (e.g. waiting list) (Comparator);
76	From delivery science to discovery science: Realising the full potential of global mental health	Patel, V			https://www.scopus.com/inward/record.uri?eid=2-s2.0-84964402854&doi=10.1017%2FS2045796016000263&partnerID=40&md5=0e471dfd2e10f7565d1f165d3dfebca9	10.1017/S2045796016000263	The discipline of global mental health has been singularly associated with the generation of knowledge which seeks to reduce the treatment gap for mental disorders. Its priority research agenda has focused on delivery science, i.e. the science of implementing evidence-based interventions. Considerable new resources have furthered this agenda, leading to a flowering of innovations to address barri…	relaxation technique: yoga, mindfulness or "mindfulness based stress reduction" or mbsr or "mindfulness intervention" or "mind body intervention*", "progressive muscle relaxation", "autogenic training", "tai chi", qigong, "breathing technique*", biofeedback) (Intervention/Exposure);	Patients with psychosis (F20.X /F23.X/F25.X) (Population);	primary outcome: extent of relaxation, r eduction of stress and anxiety symptoms (can be examined using appropriate scales) (Outcome);	secondary outcome: Reduction of psychotic symptoms (positive, negative or global), aggressery reduction, adverse effects, relaps prevention (Outcome);	additional outcome: quality of life, current well-being, hospitalization (duration) (Outcome);	peer-reviewed studies (RCTs, clinical trials, comparative studies) (types of study to be included);	placebo (e.g. exercises) or treatment as usual or no intervention (e.g. waiting list) (Comparator);
77	Update on psychodermatological disorders	Shenefelt, P D			https://www.scopus.com/inward/record.uri?eid=2-s2.0-77951643305&doi=10.1586%2Fedm.09.62&partnerID=40&md5=142f53f3a0d8315bf2865bf2bb62edf8	10.1586/edm.09.62	The skin and the nervous system develop side-by-side in the embryo. They continue to stay intimately interconnected and interact throughout life via psycho–neuroimmuno–endocrine mechanisms and through behaviors that can strongly influence the initiation or flaring of skin disorders. Updated knowledge of these factors is important for understanding the pathophysiology and choosing treatment plans …	relaxation technique: yoga, mindfulness or "mindfulness based stress reduction" or mbsr or "mindfulness intervention" or "mind body intervention*", "progressive muscle relaxation", "autogenic training", "tai chi", qigong, "breathing technique*", biofeedback) (Intervention/Exposure);	Patients with psychosis (F20.X /F23.X/F25.X) (Population);	primary outcome: extent of relaxation, r eduction of stress and anxiety symptoms (can be examined using appropriate scales) (Outcome);	secondary outcome: Reduction of psychotic symptoms (positive, negative or global), aggressery reduction, adverse effects, relaps prevention (Outcome);	additional outcome: quality of life, current well-being, hospitalization (duration) (Outcome);	peer-reviewed studies (RCTs, clinical trials, comparative studies) (types of study to be included);	placebo (e.g. exercises) or treatment as usual or no intervention (e.g. waiting list) (Comparator);
78	The effect of training in mindfulness and affect consciousness on the therapeutic environment for patients with psychoses: An explorative intervention study.	Eliassen, Birgit K; Sorlie, Tore; Sexton, Joseph; Hoifodt, Tordis S			http://ovidsp.ovid.com/ovidweb.cgi?T=JS&PAGE=reference&D=psyc13&NEWS=N&AN=2015-45736-001 NL	https://dx.doi.org/10.1111/scs.12261	Rationale: The ward atmosphere and the relationships between patients and staff contribute to the improvement in symptoms and psychiatric patient functioning and satisfaction. The quality of the therapeutic relationship is connected to the degree of self-reflection and self-awareness by the staff. Objective: To examine the effect of two different training programmes for healthcare professionals o…	relaxation technique: yoga, mindfulness or "mindfulness based stress reduction" or mbsr or "mindfulness intervention" or "mind body intervention*", "progressive muscle relaxation", "autogenic training", "tai chi", qigong, "breathing technique*", biofeedback) (Intervention/Exposure);	Patients with psychosis (F20.X /F23.X/F25.X) (Population);	primary outcome: extent of relaxation, r eduction of stress and anxiety symptoms (can be examined using appropriate scales) (Outcome);	secondary outcome: Reduction of psychotic symptoms (positive, negative or global), aggressery reduction, adverse effects, relaps prevention (Outcome);	additional outcome: quality of life, current well-being, hospitalization (duration) (Outcome);	peer-reviewed studies (RCTs, clinical trials, comparative studies) (types of study to be included);	placebo (e.g. exercises) or treatment as usual or no intervention (e.g. waiting list) (Comparator);
79	Biological and Psychological Stress Correlates Are Linked to Glucose Metabolism, Obesity, and Gender Roles in Women	Kautzky, A; Heneis, K; Stengg, K; Fröhlich, S; Kautzky-Willer, A			https://www.scopus.com/inward/record.uri?eid=2-s2.0-85124498418&doi=10.1159%2F000514484&partnerID=40&md5=dafcd9f46b1c4a3dac8e3b1c38ff7192	10.1159/000514484	Objectives: Psychological stress affects central as well as peripheral metabolism and hormone trafficking via the hypothalamic-pituitary-adrenal axis. Stress thereby plays a decisive role in the etiology and progression of overweight and obesity, leading to several chronic diseases, such as diabetes, and mental health disorders. The interplay of biological and psychometric correlates of stress, a…	relaxation technique: yoga, mindfulness or "mindfulness based stress reduction" or mbsr or "mindfulness intervention" or "mind body intervention*", "progressive muscle relaxation", "autogenic training", "tai chi", qigong, "breathing technique*", biofeedback) (Intervention/Exposure);	Patients with psychosis (F20.X /F23.X/F25.X) (Population);	primary outcome: extent of relaxation, r eduction of stress and anxiety symptoms (can be examined using appropriate scales) (Outcome);	secondary outcome: Reduction of psychotic symptoms (positive, negative or global), aggressery reduction, adverse effects, relaps prevention (Outcome);	additional outcome: quality of life, current well-being, hospitalization (duration) (Outcome);	peer-reviewed studies (RCTs, clinical trials, comparative studies) (types of study to be included);	placebo (e.g. exercises) or treatment as usual or no intervention (e.g. waiting list) (Comparator);
80	Impact of mindfulness on cognition and affect in voice hearing: Evidence from two case studies	Newman Taylor, K; Harper, S; Chadwick, P			https://www.scopus.com/inward/record.uri?eid=2-s2.0-70349194533&doi=10.1017%2FS135246580999018X&partnerID=40&md5=5452d41847dac0f7facfd3c4e16a4d51	10.1017/S135246580999018X	Background: There is a small body of research indicating that mindfulness training can be beneficial for people with distressing psychosis. What is not yet clear is whether mindfulness effects change in affect and cognition associated with voices specifically. This study examined the hypothesis that mindfulness training alone would lead to change in distress and cognition (belief conviction) in p…	relaxation technique: yoga, mindfulness or "mindfulness based stress reduction" or mbsr or "mindfulness intervention" or "mind body intervention*", "progressive muscle relaxation", "autogenic training", "tai chi", qigong, "breathing technique*", biofeedback) (Intervention/Exposure);	Patients with psychosis (F20.X /F23.X/F25.X) (Population);	primary outcome: extent of relaxation, r eduction of stress and anxiety symptoms (can be examined using appropriate scales) (Outcome);	secondary outcome: Reduction of psychotic symptoms (positive, negative or global), aggressery reduction, adverse effects, relaps prevention (Outcome);	additional outcome: quality of life, current well-being, hospitalization (duration) (Outcome);	peer-reviewed studies (RCTs, clinical trials, comparative studies) (types of study to be included);	placebo (e.g. exercises) or treatment as usual or no intervention (e.g. waiting list) (Comparator);
81	Cognitive enhancement in the early phases of psychosis	Caletti, E; Siri, F			https://www.scopus.com/inward/record.uri?eid=2-s2.0-85063248247&doi=10.1007%2F978-3-319-91557-9_15&partnerID=40&md5=982585d85e49bb46acb3febe834e8dea	10.1007/978-3-319-91557-9_15	Major psychoses, including schizophrenia (SKZ), bipolar disorder (BD), and major depression (MD) with psychotic features, include the continuity of positive symptoms ranging from mild to severe. Literature suggests that cognitive deficits and brain changes, associated with long duration of illness, are markers of vulnerability of psychoses, with important consequences on day-to-day functioning an…	relaxation technique: yoga, mindfulness or "mindfulness based stress reduction" or mbsr or "mindfulness intervention" or "mind body intervention*", "progressive muscle relaxation", "autogenic training", "tai chi", qigong, "breathing technique*", biofeedback) (Intervention/Exposure);	Patients with psychosis (F20.X /F23.X/F25.X) (Population);	primary outcome: extent of relaxation, r eduction of stress and anxiety symptoms (can be examined using appropriate scales) (Outcome);	secondary outcome: Reduction of psychotic symptoms (positive, negative or global), aggressery reduction, adverse effects, relaps prevention (Outcome);	additional outcome: quality of life, current well-being, hospitalization (duration) (Outcome);	peer-reviewed studies (RCTs, clinical trials, comparative studies) (types of study to be included);	placebo (e.g. exercises) or treatment as usual or no intervention (e.g. waiting list) (Comparator);
82	The feasibility of mindfulness-based cognitive therapy for people with bipolar disorder: a qualitative study	Hanssen, I; van der Horst, N; Boele, M; Lochmann van Bennekom, M; Regeer, E; Speckens, A			https://www.scopus.com/inward/record.uri?eid=2-s2.0-85095841843&doi=10.1186%2Fs40345-020-00197-y&partnerID=40&md5=3dab08ba20bda09644babb4a5cb24b85	10.1186/s40345-020-00197-y	Background Mindfulness- Based Cognitive Therapy (MBCT) could be a promising psychosocial intervention for people with bipolar disorder (BD). However, little is known about the feasibility of MBCT for people with BD. In this study we explore the facilitators and barriers people with BD experience of an adapted MBCT program. Method This qualitative study is part of a large, multicenter randomized c…	relaxation technique: yoga, mindfulness or "mindfulness based stress reduction" or mbsr or "mindfulness intervention" or "mind body intervention*", "progressive muscle relaxation", "autogenic training", "tai chi", qigong, "breathing technique*", biofeedback) (Intervention/Exposure);	Patients with psychosis (F20.X /F23.X/F25.X) (Population);	primary outcome: extent of relaxation, r eduction of stress and anxiety symptoms (can be examined using appropriate scales) (Outcome);	secondary outcome: Reduction of psychotic symptoms (positive, negative or global), aggressery reduction, adverse effects, relaps prevention (Outcome);	additional outcome: quality of life, current well-being, hospitalization (duration) (Outcome);	peer-reviewed studies (RCTs, clinical trials, comparative studies) (types of study to be included);	placebo (e.g. exercises) or treatment as usual or no intervention (e.g. waiting list) (Comparator);
83	Mindfulness as a Mediator Between the Relational Style with Voices and Negative Affect	Perona-Garcelán, S; Rodríguez-Testal, J F; Senín-Calderón, C; Ruiz-Veguilla, M; Hayward, M			https://www.scopus.com/inward/record.uri?eid=2-s2.0-85015717507&doi=10.1007%2Fs12671-016-0617-6&partnerID=40&md5=467c329590d5639a26d748ce726be7d6	10.1007/s12671-016-0617-6	Recent studies have established associations between relating to voices and distress. However, the potential influence of mindfulness on this relationship has received little attention. This study was designed to explore the extent to which associations between relating to voices and distress are mediated by mindfulness. A cross-sectional study was conducted to explore the associations between th…	relaxation technique: yoga, mindfulness or "mindfulness based stress reduction" or mbsr or "mindfulness intervention" or "mind body intervention*", "progressive muscle relaxation", "autogenic training", "tai chi", qigong, "breathing technique*", biofeedback) (Intervention/Exposure);	Patients with psychosis (F20.X /F23.X/F25.X) (Population);	primary outcome: extent of relaxation, r eduction of stress and anxiety symptoms (can be examined using appropriate scales) (Outcome);	secondary outcome: Reduction of psychotic symptoms (positive, negative or global), aggressery reduction, adverse effects, relaps prevention (Outcome);	additional outcome: quality of life, current well-being, hospitalization (duration) (Outcome);	peer-reviewed studies (RCTs, clinical trials, comparative studies) (types of study to be included);	placebo (e.g. exercises) or treatment as usual or no intervention (e.g. waiting list) (Comparator);
84	Anxiety-related Symptoms following the Sporadic Use of Ecstasy–A Case Study	Majić, T; Brandt, L; Montag, C			https://www.scopus.com/inward/record.uri?eid=2-s2.0-85119996236&doi=10.1080%2F02791072.2021.2006372&partnerID=40&md5=d5e75af62a8a584a7905a7f5c9f3ea85	10.1080/02791072.2021.2006372	3,4-methylenedioxymethamphetamine (MDMA/“ecstasy”) is widespread in the electronic club scene, but MDMA has also been suggested for the treatment of anxiety spectrum disorders like posttraumatic stress disorder (PTSD) and social anxiety in autistic adults. Here, we report a case of a high functioning 24-old student with a sporadic recreational use of ecstasy, and a history of a single episode of …	relaxation technique: yoga, mindfulness or "mindfulness based stress reduction" or mbsr or "mindfulness intervention" or "mind body intervention*", "progressive muscle relaxation", "autogenic training", "tai chi", qigong, "breathing technique*", biofeedback) (Intervention/Exposure);	Patients with psychosis (F20.X /F23.X/F25.X) (Population);	primary outcome: extent of relaxation, r eduction of stress and anxiety symptoms (can be examined using appropriate scales) (Outcome);	secondary outcome: Reduction of psychotic symptoms (positive, negative or global), aggressery reduction, adverse effects, relaps prevention (Outcome);	additional outcome: quality of life, current well-being, hospitalization (duration) (Outcome);	peer-reviewed studies (RCTs, clinical trials, comparative studies) (types of study to be included);	placebo (e.g. exercises) or treatment as usual or no intervention (e.g. waiting list) (Comparator);
85	Preclinical characterization of the potential of the putative atypical antipsychotic MDL 100,907 as a potent 5-HT2A antagonist with a favorable CNS safety profile	Kehne, J H; Baron, B M; Carr, A A; Chaney, S F; Elands, J; Feldman, D J; Frank, R A; Van Giersbergen, P L M; Mccloskey, T C; Johnson, M P; Mccarty, D R; Poirot, M; Senyah, Y; Siegel, B W; Widmaier, C			https://www.scopus.com/inward/record.uri?eid=2-s2.0-0030431577&partnerID=40&md5=f689560e6e90121fec03bc6e2aa49546			relaxation technique: yoga, mindfulness or "mindfulness based stress reduction" or mbsr or "mindfulness intervention" or "mind body intervention*", "progressive muscle relaxation", "autogenic training", "tai chi", qigong, "breathing technique*", biofeedback) (Intervention/Exposure);	Patients with psychosis (F20.X /F23.X/F25.X) (Population);	primary outcome: extent of relaxation, r eduction of stress and anxiety symptoms (can be examined using appropriate scales) (Outcome);	secondary outcome: Reduction of psychotic symptoms (positive, negative or global), aggressery reduction, adverse effects, relaps prevention (Outcome);	additional outcome: quality of life, current well-being, hospitalization (duration) (Outcome);	peer-reviewed studies (RCTs, clinical trials, comparative studies) (types of study to be included);	placebo (e.g. exercises) or treatment as usual or no intervention (e.g. waiting list) (Comparator);
86	Mindfulness may have risks as well as benefits	Howard, S J			https://www.scopus.com/inward/record.uri?eid=2-s2.0-84977533208&doi=10.1177%2F0141076816644113&partnerID=40&md5=bac2817ff1b65e6283187c34f04902c6	10.1177/0141076816644113	Kirby1 lists a large number of benefits of mindfulness, including citing evidence suggesting that it is useful in the treatment of anxiety, stress and depression. However, the article has no discussion of disbenefits and nor does the word ‘risk’ appear even once. This is concordant with under-reporting of harms of psychological interventions in the literature,2 but nonetheless undermines the abil…	relaxation technique: yoga, mindfulness or "mindfulness based stress reduction" or mbsr or "mindfulness intervention" or "mind body intervention*", "progressive muscle relaxation", "autogenic training", "tai chi", qigong, "breathing technique*", biofeedback) (Intervention/Exposure);	Patients with psychosis (F20.X /F23.X/F25.X) (Population);	primary outcome: extent of relaxation, r eduction of stress and anxiety symptoms (can be examined using appropriate scales) (Outcome);	secondary outcome: Reduction of psychotic symptoms (positive, negative or global), aggressery reduction, adverse effects, relaps prevention (Outcome);	additional outcome: quality of life, current well-being, hospitalization (duration) (Outcome);	peer-reviewed studies (RCTs, clinical trials, comparative studies) (types of study to be included);	placebo (e.g. exercises) or treatment as usual or no intervention (e.g. waiting list) (Comparator);
87	Evidence-Based Management of Depression in Palliative Care: A Systematic Review	Perusinghe, M; Chen, K Y; Mcdermott, B			https://www.scopus.com/inward/record.uri?eid=2-s2.0-85105455533&doi=10.1089%2Fjpm.2020.0659&partnerID=40&md5=59048131a38de45ca4e6e2c7f46dffce	10.1089/jpm.2020.0659	Depression can be quite common in the palliative care population. The estimated prevalence ranges from 24% to 70%. Depression in this population leads to a decreased quality of life and may lead to a desire for an earlier death. We conducted a systematic review to establish a better understanding of the available treatment interventions, both pharmacological and nonpharmacological specific to the…	relaxation technique: yoga, mindfulness or "mindfulness based stress reduction" or mbsr or "mindfulness intervention" or "mind body intervention*", "progressive muscle relaxation", "autogenic training", "tai chi", qigong, "breathing technique*", biofeedback) (Intervention/Exposure);	Patients with psychosis (F20.X /F23.X/F25.X) (Population);	primary outcome: extent of relaxation, r eduction of stress and anxiety symptoms (can be examined using appropriate scales) (Outcome);	secondary outcome: Reduction of psychotic symptoms (positive, negative or global), aggressery reduction, adverse effects, relaps prevention (Outcome);	additional outcome: quality of life, current well-being, hospitalization (duration) (Outcome);	peer-reviewed studies (RCTs, clinical trials, comparative studies) (types of study to be included);	placebo (e.g. exercises) or treatment as usual or no intervention (e.g. waiting list) (Comparator);
88	Yoga and outcome of schizophrenia.	Rao, Naren P; Shivakumar, Venkataram; Gangadhar, Bangalore N			http://ovidsp.ovid.com/ovidweb.cgi?T=JS&PAGE=reference&D=psyc18&NEWS=N&AN=2020-93365-023	https://dx.doi.org/10.1007/978-3-030-19847-3_23	Schizophrenia is a chronic debilitating psychiatric disorder characterized by positive, negative, and cognitive symptoms. Several studies have consistently demonstrated that negative and cognitive symptoms are important predictors of outcome. However, the efficacy of available antipsychotics, both first-generation and second-generation, in the treatment of negative and cognitive symptoms is modes…	relaxation technique: yoga, mindfulness or "mindfulness based stress reduction" or mbsr or "mindfulness intervention" or "mind body intervention*", "progressive muscle relaxation", "autogenic training", "tai chi", qigong, "breathing technique*", biofeedback) (Intervention/Exposure);	Patients with psychosis (F20.X /F23.X/F25.X) (Population);	primary outcome: extent of relaxation, r eduction of stress and anxiety symptoms (can be examined using appropriate scales) (Outcome);	secondary outcome: Reduction of psychotic symptoms (positive, negative or global), aggressery reduction, adverse effects, relaps prevention (Outcome);	additional outcome: quality of life, current well-being, hospitalization (duration) (Outcome);	peer-reviewed studies (RCTs, clinical trials, comparative studies) (types of study to be included);	placebo (e.g. exercises) or treatment as usual or no intervention (e.g. waiting list) (Comparator);
89	Comparison of changes in physical self-concept, global self-esteem, depression and anxiety following two different psychomotor therapy programs in nonpsychotic psychiatric inpatients	Knapen, J; Van De Vliet, P; Van Coppenolle, H; David, A; Peuskens, J; Pieters, G; Knapen, K			https://www.scopus.com/inward/record.uri?eid=2-s2.0-27144547018&doi=10.1159%2F000087782&partnerID=40&md5=447cedf3eab9b886cbeb0158ebb7eac2	10.1159/000087782	Background: The first objective of this study was to compare the changes in physical self-concept, global self-esteem, depression and anxiety after participation in one of two 16-week psychomotor therapy programs for nonpsychotic psychiatric inpatients. The second objective was to study the relationship between changes in these variables. Methods: One hundred and ninety-nine inpatients were rando…	relaxation technique: yoga, mindfulness or "mindfulness based stress reduction" or mbsr or "mindfulness intervention" or "mind body intervention*", "progressive muscle relaxation", "autogenic training", "tai chi", qigong, "breathing technique*", biofeedback) (Intervention/Exposure);	Patients with psychosis (F20.X /F23.X/F25.X) (Population);	primary outcome: extent of relaxation, r eduction of stress and anxiety symptoms (can be examined using appropriate scales) (Outcome);	secondary outcome: Reduction of psychotic symptoms (positive, negative or global), aggressery reduction, adverse effects, relaps prevention (Outcome);	additional outcome: quality of life, current well-being, hospitalization (duration) (Outcome);	peer-reviewed studies (RCTs, clinical trials, comparative studies) (types of study to be included);	placebo (e.g. exercises) or treatment as usual or no intervention (e.g. waiting list) (Comparator);
90	Treatment decisions for chronic tic disorders	Selles, R R; Murphy, T K; Obregon, D; Storch, E A; Lewin, A B			https://www.scopus.com/inward/record.uri?eid=2-s2.0-84887230352&doi=10.2217%2Fcpr.13.71&partnerID=40&md5=28e64774768d5de442e83d0800d3a77b	10.2217/cpr.13.71		relaxation technique: yoga, mindfulness or "mindfulness based stress reduction" or mbsr or "mindfulness intervention" or "mind body intervention*", "progressive muscle relaxation", "autogenic training", "tai chi", qigong, "breathing technique*", biofeedback) (Intervention/Exposure);	Patients with psychosis (F20.X /F23.X/F25.X) (Population);	primary outcome: extent of relaxation, r eduction of stress and anxiety symptoms (can be examined using appropriate scales) (Outcome);	secondary outcome: Reduction of psychotic symptoms (positive, negative or global), aggressery reduction, adverse effects, relaps prevention (Outcome);	additional outcome: quality of life, current well-being, hospitalization (duration) (Outcome);	peer-reviewed studies (RCTs, clinical trials, comparative studies) (types of study to be included);	placebo (e.g. exercises) or treatment as usual or no intervention (e.g. waiting list) (Comparator);
91	The safety and efficacy of benzodiazepine-modified treatments as a special form of unmodified ECT	Shah, N; Mahadeshwar, S; Bhakta, S; Bhirud, M; Fernandes, P; Andrade, C			https://www.scopus.com/inward/record.uri?eid=2-s2.0-77649299918&doi=10.1097%2FYCT.0b013e3181d2711f&partnerID=40&md5=59ffb03b23371d390ff9a60b6dbd4ef1	10.1097/YCT.0b013e3181d2711f		relaxation technique: yoga, mindfulness or "mindfulness based stress reduction" or mbsr or "mindfulness intervention" or "mind body intervention*", "progressive muscle relaxation", "autogenic training", "tai chi", qigong, "breathing technique*", biofeedback) (Intervention/Exposure);	Patients with psychosis (F20.X /F23.X/F25.X) (Population);	primary outcome: extent of relaxation, r eduction of stress and anxiety symptoms (can be examined using appropriate scales) (Outcome);	secondary outcome: Reduction of psychotic symptoms (positive, negative or global), aggressery reduction, adverse effects, relaps prevention (Outcome);	additional outcome: quality of life, current well-being, hospitalization (duration) (Outcome);	peer-reviewed studies (RCTs, clinical trials, comparative studies) (types of study to be included);	placebo (e.g. exercises) or treatment as usual or no intervention (e.g. waiting list) (Comparator);
92	Pharmacological and Nonpharmacological Interventions to Arrest Neuroprogression in Psychiatric Disorders	Boufidou, F; Halaris, A			https://www.scopus.com/inward/record.uri?eid=2-s2.0-85026429629&doi=10.1159%2F000470814&partnerID=40&md5=befbf3142ec87fbbbf34f14a6c068a06	10.1159/000470814	The concept of neuroprogression describes the progressive course of the disorder and stresses the progressive, recurrent, and chronic course of the disease entity under consideration. It subsumes clinical manifestations of the disease process and may also entail morphological, biochemical, neurochemical, immunological, physiological, and genetic aspects that contribute to the progressive course o…	relaxation technique: yoga, mindfulness or "mindfulness based stress reduction" or mbsr or "mindfulness intervention" or "mind body intervention*", "progressive muscle relaxation", "autogenic training", "tai chi", qigong, "breathing technique*", biofeedback) (Intervention/Exposure);	Patients with psychosis (F20.X /F23.X/F25.X) (Population);	primary outcome: extent of relaxation, r eduction of stress and anxiety symptoms (can be examined using appropriate scales) (Outcome);	secondary outcome: Reduction of psychotic symptoms (positive, negative or global), aggressery reduction, adverse effects, relaps prevention (Outcome);	additional outcome: quality of life, current well-being, hospitalization (duration) (Outcome);	peer-reviewed studies (RCTs, clinical trials, comparative studies) (types of study to be included);	placebo (e.g. exercises) or treatment as usual or no intervention (e.g. waiting list) (Comparator);
93	Cannabinoids	Grotenhermen, F			https://www.scopus.com/inward/record.uri?eid=2-s2.0-26844487772&doi=10.2174%2F156800705774322111&partnerID=40&md5=dcc8cbd21872bd8063b9edfc04a765b2	10.2174/156800705774322111	Since the discovery of an endogenous cannabinoid system, research into the pharmacology and therapeutic potential of cannabinoids has steadily increased. Two subtypes of G-protein coupled cannabinoid receptors, CB1 and CB2, have been cloned and several putative endogenous ligands (endocannabinoids) have been detected during the past 15 years. The main endocannabinoids are arachidonoyl ethanolamid…	relaxation technique: yoga, mindfulness or "mindfulness based stress reduction" or mbsr or "mindfulness intervention" or "mind body intervention*", "progressive muscle relaxation", "autogenic training", "tai chi", qigong, "breathing technique*", biofeedback) (Intervention/Exposure);	Patients with psychosis (F20.X /F23.X/F25.X) (Population);	primary outcome: extent of relaxation, r eduction of stress and anxiety symptoms (can be examined using appropriate scales) (Outcome);	secondary outcome: Reduction of psychotic symptoms (positive, negative or global), aggressery reduction, adverse effects, relaps prevention (Outcome);	additional outcome: quality of life, current well-being, hospitalization (duration) (Outcome);	peer-reviewed studies (RCTs, clinical trials, comparative studies) (types of study to be included);	placebo (e.g. exercises) or treatment as usual or no intervention (e.g. waiting list) (Comparator);
94	In search of digital dopamine: How apps can motivate depressed patients, a review and conceptual analysis	Mouchabac, S; Maatoug, R; Conejero, I; Adrien, V; Bonnot, O; Millet, B; Ferreri, F; Bourla, A			https://www.scopus.com/inward/record.uri?eid=2-s2.0-85118889817&doi=10.3390%2Fbrainsci11111454&partnerID=40&md5=01cbf5c964d3b0ac2467769bf5d25c02	10.3390/brainsci11111454	Introduction: Depression is highly prevalent and causes considerable suffering and disease burden despite the existence of wide-ranging treatment options. Momentary assessment is a promising tool in the management of psychiatric disorders, and particularly depression. It allows for a real-time evaluation of symptoms and an earlier detection of relapse or treatment efficacy. Treating the motivatio…	relaxation technique: yoga, mindfulness or "mindfulness based stress reduction" or mbsr or "mindfulness intervention" or "mind body intervention*", "progressive muscle relaxation", "autogenic training", "tai chi", qigong, "breathing technique*", biofeedback) (Intervention/Exposure);	Patients with psychosis (F20.X /F23.X/F25.X) (Population);	primary outcome: extent of relaxation, r eduction of stress and anxiety symptoms (can be examined using appropriate scales) (Outcome);	secondary outcome: Reduction of psychotic symptoms (positive, negative or global), aggressery reduction, adverse effects, relaps prevention (Outcome);	additional outcome: quality of life, current well-being, hospitalization (duration) (Outcome);	peer-reviewed studies (RCTs, clinical trials, comparative studies) (types of study to be included);	placebo (e.g. exercises) or treatment as usual or no intervention (e.g. waiting list) (Comparator);
95	Can brain games help smokers quit?: Results of a randomized clinical trial	Loughead, J; Falcone, M; Wileyto, E P; Albelda, B; Audrain-McGovern, J; Cao, W; Kurtz, M M; Gur, R C; Lerman, C				10.1016/j.drugalcdep.2016.08.621	Background and aims Deficits in cognitive function are observed during nicotine withdrawal and present a challenge to successful smoking cessation. This clinical trial evaluated a cognitive exercise training (CT) program to improve smoking cessation rates. Methods Adult treatment-seeking smokers (n = 213) were randomized to receive nicotine patch therapy and 12 weeks of either computerized CT or …	relaxation technique: yoga, mindfulness or "mindfulness based stress reduction" or mbsr or "mindfulness intervention" or "mind body intervention*", "progressive muscle relaxation", "autogenic training", "tai chi", qigong, "breathing technique*", biofeedback) (Intervention/Exposure);	Patients with psychosis (F20.X /F23.X/F25.X) (Population);	primary outcome: extent of relaxation, r eduction of stress and anxiety symptoms (can be examined using appropriate scales) (Outcome);	secondary outcome: Reduction of psychotic symptoms (positive, negative or global), aggressery reduction, adverse effects, relaps prevention (Outcome);	additional outcome: quality of life, current well-being, hospitalization (duration) (Outcome);	peer-reviewed studies (RCTs, clinical trials, comparative studies) (types of study to be included);	placebo (e.g. exercises) or treatment as usual or no intervention (e.g. waiting list) (Comparator);
96	Psychological flexibility as a buffer against caregiver distress in families with psychosis.	Jansen, Jens E; Haahr, Ulrik H; Lyse, Hanne-Grethe; Pedersen, Marlene B; Trauelsen, Anne M; Simonsen Erik; ORCID: https://orcid.org/0000-0002-6134-2392, Erik A I - Simonsen			http://ovidsp.ovid.com/ovidweb.cgi?T=JS&PAGE=reference&D=psyc14&NEWS=N&AN=2017-46344-001 NL	https://dx.doi.org/10.3389/fpsyg.2017.01625	Background: Research has shown that caregivers of persons with psychosis play an invaluable role in recovery, but unfortunately, often report high levels of distress. While cognitive models of caregiver distress have been well-supported, there is still limited knowledge of the psychological factors involved. Recent advances in cognitive behavioral therapy seem to converge on the importance of acc…	relaxation technique: yoga, mindfulness or "mindfulness based stress reduction" or mbsr or "mindfulness intervention" or "mind body intervention*", "progressive muscle relaxation", "autogenic training", "tai chi", qigong, "breathing technique*", biofeedback) (Intervention/Exposure);	Patients with psychosis (F20.X /F23.X/F25.X) (Population);	primary outcome: extent of relaxation, r eduction of stress and anxiety symptoms (can be examined using appropriate scales) (Outcome);	secondary outcome: Reduction of psychotic symptoms (positive, negative or global), aggressery reduction, adverse effects, relaps prevention (Outcome);	additional outcome: quality of life, current well-being, hospitalization (duration) (Outcome);	peer-reviewed studies (RCTs, clinical trials, comparative studies) (types of study to be included);	placebo (e.g. exercises) or treatment as usual or no intervention (e.g. waiting list) (Comparator);
97	PDE5 inhibitors: In vitro and in vivo pharmacological profile	Kouvelas, D; Goulas, A; Papazisis, G; Sardeli, C; Pourzitaki, C			https://www.scopus.com/inward/record.uri?eid=2-s2.0-70449342920&doi=10.2174%2F138161209789206971&partnerID=40&md5=e9882fd6889476f622295cb73cca7b1a	10.2174/138161209789206971	PDE5 inhibitors have been clearly established as first-line therapy for the treatment of erectile dysfunction (ED). Three PDE5 inhibitors – sildenafil (Viagra®), vardenafil (Levitra®) and tadalafil (Cialis®) - are currently approved by the FDA and the EMEA for use in ED, whereas sildenafil is also marketed under a different proprietary name (Revatio®) for the treatment of pulmonary arterial hyper…	relaxation technique: yoga, mindfulness or "mindfulness based stress reduction" or mbsr or "mindfulness intervention" or "mind body intervention*", "progressive muscle relaxation", "autogenic training", "tai chi", qigong, "breathing technique*", biofeedback) (Intervention/Exposure);	Patients with psychosis (F20.X /F23.X/F25.X) (Population);	primary outcome: extent of relaxation, r eduction of stress and anxiety symptoms (can be examined using appropriate scales) (Outcome);	secondary outcome: Reduction of psychotic symptoms (positive, negative or global), aggressery reduction, adverse effects, relaps prevention (Outcome);	additional outcome: quality of life, current well-being, hospitalization (duration) (Outcome);	peer-reviewed studies (RCTs, clinical trials, comparative studies) (types of study to be included);	placebo (e.g. exercises) or treatment as usual or no intervention (e.g. waiting list) (Comparator);
98	Relaxation of the criteria for entry to the UK Clozapine Central Non-Rechallenge Database: A modelling study.	Oloyede, Ebenezer; Whiskey, Eromona; Casetta, Cecilia; Dzahini, Olubanke; Dunnett, Danielle; Gandhi, Shreyans; Gaughran, Fiona; Shergill, Sukhi; McGuire, Philip; MacCabe, James H; Taylor, David			http://ovidsp.ovid.com/ovidweb.cgi?T=JS&PAGE=reference&D=psyc18&NEWS=N&AN=2022-84231-012 NL	https://dx.doi.org/10.1016/S2215-0366%2822%2900188-2	Background: Clozapine is uniquely effective in treatment-resistant psychosis. In the UK, patients must discontinue clozapine indefinitely if they are placed on the Central Non-Rechallenge Database (CNRD) after their haematological parameters fall below particular thresholds. Under exceptional circumstances, patients can be rechallenged on clozapine under an off-licence agreement. In the USA in 20…	relaxation technique: yoga, mindfulness or "mindfulness based stress reduction" or mbsr or "mindfulness intervention" or "mind body intervention*", "progressive muscle relaxation", "autogenic training", "tai chi", qigong, "breathing technique*", biofeedback) (Intervention/Exposure);	Patients with psychosis (F20.X /F23.X/F25.X) (Population);	primary outcome: extent of relaxation, r eduction of stress and anxiety symptoms (can be examined using appropriate scales) (Outcome);	secondary outcome: Reduction of psychotic symptoms (positive, negative or global), aggressery reduction, adverse effects, relaps prevention (Outcome);	additional outcome: quality of life, current well-being, hospitalization (duration) (Outcome);	peer-reviewed studies (RCTs, clinical trials, comparative studies) (types of study to be included);	placebo (e.g. exercises) or treatment as usual or no intervention (e.g. waiting list) (Comparator);
99	Effectiveness of Body Psychotherapy. A Systematic Review and Meta-Analysis	Rosendahl, S; Sattel, H; Lahmann, C				10.3389/fpsyt.2021.709798	Despite the growing relevance and applicability of elements based on and derived from the embodied mind paradigm, body psychotherapy (BPT) appears not to be a well-established treatment option. This might be due to a lack of proof for its efficacy. We searched electronic databases (Pubmed MEDLINE, PsycInfo, and PSYNDEX) for randomized controlled trials (RCTs) examining predefined BPT intervention…	relaxation technique: yoga, mindfulness or "mindfulness based stress reduction" or mbsr or "mindfulness intervention" or "mind body intervention*", "progressive muscle relaxation", "autogenic training", "tai chi", qigong, "breathing technique*", biofeedback) (Intervention/Exposure);	Patients with psychosis (F20.X /F23.X/F25.X) (Population);	primary outcome: extent of relaxation, r eduction of stress and anxiety symptoms (can be examined using appropriate scales) (Outcome);	secondary outcome: Reduction of psychotic symptoms (positive, negative or global), aggressery reduction, adverse effects, relaps prevention (Outcome);	additional outcome: quality of life, current well-being, hospitalization (duration) (Outcome);	peer-reviewed studies (RCTs, clinical trials, comparative studies) (types of study to be included);	placebo (e.g. exercises) or treatment as usual or no intervention (e.g. waiting list) (Comparator);
100	Combined transcranial direct current stimulation and psychological interventions: State of the art and promising perspectives for clinical psychology	Dedoncker, J; Baeken, C; De Raedt, R; Vanderhasselt, M.-A.			https://www.scopus.com/inward/record.uri?eid=2-s2.0-85097227791&doi=10.1016%2Fj.biopsycho.2020.107991&partnerID=40&md5=1d132f4aa46ee9f7d2e422b116ae33af	10.1016/j.biopsycho.2020.107991	Recent literature shows great heterogeneity in the reported efficacy of transcranial direct current stimulation (tDCS) as a stand-alone psychiatric treatment. Aiming to increase its efficacy, tDCS has been combined with psychological interventions. Our state-of-the-art overview of such combined treatment trials indicates, however, that these usually do not elicit synergistic clinical effects. We …	relaxation technique: yoga, mindfulness or "mindfulness based stress reduction" or mbsr or "mindfulness intervention" or "mind body intervention*", "progressive muscle relaxation", "autogenic training", "tai chi", qigong, "breathing technique*", biofeedback) (Intervention/Exposure);	Patients with psychosis (F20.X /F23.X/F25.X) (Population);	primary outcome: extent of relaxation, r eduction of stress and anxiety symptoms (can be examined using appropriate scales) (Outcome);	secondary outcome: Reduction of psychotic symptoms (positive, negative or global), aggressery reduction, adverse effects, relaps prevention (Outcome);	additional outcome: quality of life, current well-being, hospitalization (duration) (Outcome);	peer-reviewed studies (RCTs, clinical trials, comparative studies) (types of study to be included);	placebo (e.g. exercises) or treatment as usual or no intervention (e.g. waiting list) (Comparator);
101	Acceptance and commitment therapy for psychosis and trauma: Improvement in psychiatric symptoms, emotion regulation, and treatment compliance following a brief group intervention	Spidel, Alicia; Lecomte, Tania; Kealy, David; Daigneault, Isabelle				10.1111/papt.12159	Objectives: Acceptance and Commitment Therapy (ACT) has shown effectiveness for individuals with psychosis and individuals with a history of childhood trauma, but has not been investigated with people with psychosis who also have a history of childhood trauma. This study aims at determining the efficacy of a mindfulness-based ACT with this clientele in diminishing psychiatric symptoms, trauma-rel…	relaxation technique: yoga, mindfulness or "mindfulness based stress reduction" or mbsr or "mindfulness intervention" or "mind body intervention*", "progressive muscle relaxation", "autogenic training", "tai chi", qigong, "breathing technique*", biofeedback) (Intervention/Exposure);	Patients with psychosis (F20.X /F23.X/F25.X) (Population);	primary outcome: extent of relaxation, r eduction of stress and anxiety symptoms (can be examined using appropriate scales) (Outcome);	secondary outcome: Reduction of psychotic symptoms (positive, negative or global), aggressery reduction, adverse effects, relaps prevention (Outcome);	additional outcome: quality of life, current well-being, hospitalization (duration) (Outcome);	peer-reviewed studies (RCTs, clinical trials, comparative studies) (types of study to be included);	placebo (e.g. exercises) or treatment as usual or no intervention (e.g. waiting list) (Comparator);
102	Guidelines for the management of psychosis in the context of mood disorders	Bassett, D; Boyce, P; Lyndon, B; Mulder, R; Parker, G; Porter, R; Singh, A; Bell, E; Hamilton, A; Morris, G; Malhi, G S			https://www.scopus.com/inward/record.uri?eid=2-s2.0-85124037493&doi=10.1016%2Fj.schres.2022.01.047&partnerID=40&md5=7f540b9a7a25c49eda1fec8081aab777	10.1016/j.schres.2022.01.047	Psychotic episodes occur in a substantial proportion of patients suffering from major mood disorders (both unipolar and bipolar) at some point in their lives. The nature of these episodes is less well understood than the more common, non-psychotic periods of illness and hence their management is also less sophisticated. This is a concern because the risk of suicide is particularly high in this su…	relaxation technique: yoga, mindfulness or "mindfulness based stress reduction" or mbsr or "mindfulness intervention" or "mind body intervention*", "progressive muscle relaxation", "autogenic training", "tai chi", qigong, "breathing technique*", biofeedback) (Intervention/Exposure);	Patients with psychosis (F20.X /F23.X/F25.X) (Population);	primary outcome: extent of relaxation, r eduction of stress and anxiety symptoms (can be examined using appropriate scales) (Outcome);	secondary outcome: Reduction of psychotic symptoms (positive, negative or global), aggressery reduction, adverse effects, relaps prevention (Outcome);	additional outcome: quality of life, current well-being, hospitalization (duration) (Outcome);	peer-reviewed studies (RCTs, clinical trials, comparative studies) (types of study to be included);	placebo (e.g. exercises) or treatment as usual or no intervention (e.g. waiting list) (Comparator);
103	Yoga therapy for schizophrenia.	Jha, Arun			http://ovidsp.ovid.com/ovidweb.cgi?T=JS&PAGE=reference&D=psyc6&NEWS=N&AN=2008-04510-012 NL	https://dx.doi.org/10.1111/j.1600-0447.2008.01151.x	Comments on an article by Duraiswamy and colleagues (see record 2007-11830-010). I would like to congratulate Duraiswamy and colleagues for their recent study of the effect of Yoga therapy in the management of schizophrenia. Although only 21 patients were included in the trial, if replicated, the implications for yoga in psychiatry could be far reaching. What is interesting is the effect of yoga …	relaxation technique: yoga, mindfulness or "mindfulness based stress reduction" or mbsr or "mindfulness intervention" or "mind body intervention*", "progressive muscle relaxation", "autogenic training", "tai chi", qigong, "breathing technique*", biofeedback) (Intervention/Exposure);	Patients with psychosis (F20.X /F23.X/F25.X) (Population);	primary outcome: extent of relaxation, r eduction of stress and anxiety symptoms (can be examined using appropriate scales) (Outcome);	secondary outcome: Reduction of psychotic symptoms (positive, negative or global), aggressery reduction, adverse effects, relaps prevention (Outcome);	additional outcome: quality of life, current well-being, hospitalization (duration) (Outcome);	peer-reviewed studies (RCTs, clinical trials, comparative studies) (types of study to be included);	placebo (e.g. exercises) or treatment as usual or no intervention (e.g. waiting list) (Comparator);
104	Mindfulness-based interventions for medication adherence: A systematic review and narrative synthesis	Nardi, W R; Loucks, E B; Springs, S; Operario, D; Kronish, I M; Gaudiano, B A; Sun, S			https://www.scopus.com/inward/record.uri?eid=2-s2.0-85111331167&doi=10.1016%2Fj.jpsychores.2021.110585&partnerID=40&md5=3e0078970c5af09f23fb7ef1b048f0c8	10.1016/j.jpsychores.2021.110585	Objective Inadequate medication adherence is a significant limitation for achieving optimal health outcomes across chronic health conditions. Mindfulness-based interventions (MBIs) have been increasingly applied to promote medical regimen adherence as MBIs have been shown to improve patient-level barriers to adherence (i.e., depressive symptoms, cognitive impairment, stress). The purpose of this …	relaxation technique: yoga, mindfulness or "mindfulness based stress reduction" or mbsr or "mindfulness intervention" or "mind body intervention*", "progressive muscle relaxation", "autogenic training", "tai chi", qigong, "breathing technique*", biofeedback) (Intervention/Exposure);	Patients with psychosis (F20.X /F23.X/F25.X) (Population);	primary outcome: extent of relaxation, r eduction of stress and anxiety symptoms (can be examined using appropriate scales) (Outcome);	secondary outcome: Reduction of psychotic symptoms (positive, negative or global), aggressery reduction, adverse effects, relaps prevention (Outcome);	additional outcome: quality of life, current well-being, hospitalization (duration) (Outcome);	peer-reviewed studies (RCTs, clinical trials, comparative studies) (types of study to be included);	placebo (e.g. exercises) or treatment as usual or no intervention (e.g. waiting list) (Comparator);
105	Adjunctive cognitive remediation for schizophrenia using yoga: An open, non-randomised trial.	Bhatia, Triptish; Agarwal, Akhilesh; Shah, Gyandeepak; Wood, Joel; Richard, Jan; Gur, Raquel E; Gur, Ruben C; Nimgaonkar, Vishwajit L; Mazumdar, Sati; Deshpande Triptish; ORCID: https://orcid.org/0000-0003-0544-9707, Smita N A I - Bhatia			http://ovidsp.ovid.com/ovidweb.cgi?T=JS&PAGE=reference&D=psyc9&NEWS=N&AN=2012-08197-005 NL	https://dx.doi.org/10.1111/j.1601-5215.2011.00587.x	Background: Yoga therapy (YT) improves cognitive function in healthy individuals, but its impact on cognitive function among persons with schizophrenia (SZ) has not been investigated. Objective: To evaluate the adjunctive YT for cognitive domains impaired in SZ. Methods: Patients with SZ received YT or treatment as usual (TAU; n = 65, n = 23, respectively). Accuracy and speed for seven cognitive …	relaxation technique: yoga, mindfulness or "mindfulness based stress reduction" or mbsr or "mindfulness intervention" or "mind body intervention*", "progressive muscle relaxation", "autogenic training", "tai chi", qigong, "breathing technique*", biofeedback) (Intervention/Exposure);	Patients with psychosis (F20.X /F23.X/F25.X) (Population);	primary outcome: extent of relaxation, r eduction of stress and anxiety symptoms (can be examined using appropriate scales) (Outcome);	secondary outcome: Reduction of psychotic symptoms (positive, negative or global), aggressery reduction, adverse effects, relaps prevention (Outcome);	additional outcome: quality of life, current well-being, hospitalization (duration) (Outcome);	peer-reviewed studies (RCTs, clinical trials, comparative studies) (types of study to be included);	placebo (e.g. exercises) or treatment as usual or no intervention (e.g. waiting list) (Comparator);
106	Physical activity and mental health in India: A narrative review.	Cherubal, Aishwarya Gonzalez; Suhavana, Balasubramanian; Padmavati, Ramachandran; Raghavan, Vijaya			http://ovidsp.ovid.com/ovidweb.cgi?T=JS&PAGE=reference&D=psyc16&NEWS=N&AN=2019-53228-013 NL	https://dx.doi.org/10.1177/0020764019871314	Background: Apart from its evident impact on physical health, physical activity also has a role to play in mental health. Individuals engaged in physical inactivity have been found to have higher morbidity and health care expenditure. In order to combat these issues and preserve mental health, interventions of exercise are typically advocated. This review aimed to assess the benefits of physical …	relaxation technique: yoga, mindfulness or "mindfulness based stress reduction" or mbsr or "mindfulness intervention" or "mind body intervention*", "progressive muscle relaxation", "autogenic training", "tai chi", qigong, "breathing technique*", biofeedback) (Intervention/Exposure);	Patients with psychosis (F20.X /F23.X/F25.X) (Population);	primary outcome: extent of relaxation, r eduction of stress and anxiety symptoms (can be examined using appropriate scales) (Outcome);	secondary outcome: Reduction of psychotic symptoms (positive, negative or global), aggressery reduction, adverse effects, relaps prevention (Outcome);	additional outcome: quality of life, current well-being, hospitalization (duration) (Outcome);	peer-reviewed studies (RCTs, clinical trials, comparative studies) (types of study to be included);	placebo (e.g. exercises) or treatment as usual or no intervention (e.g. waiting list) (Comparator);
107	Clinical holistic medicine (mindful short-term psychodynamic psychotherapy complimented with bodywork) in the treatment of schizophrenia (ICD10-F20/DSM-IV Code 295) and other psychotic mental diseases	Ventegodt, S; Kandel, I; Merrick, J			https://www.scopus.com/inward/record.uri?eid=2-s2.0-38149071786&doi=10.1100%2Ftsw.2007.298&partnerID=40&md5=4e518a8cd93528889b73cdf44064fa5f	10.1100/tsw.2007.298	Clinical holistic medicine (CHM) has developed into a system that can also be helpful with mentally ill patients. CHM therapy supports the patient through a series of emotionally challenging, existential, and healing crises. The patient’s sense of coherence and mental health can be recovered through the process of feeling old repressed emotions, understanding life and self, and finally letting go…	relaxation technique: yoga, mindfulness or "mindfulness based stress reduction" or mbsr or "mindfulness intervention" or "mind body intervention*", "progressive muscle relaxation", "autogenic training", "tai chi", qigong, "breathing technique*", biofeedback) (Intervention/Exposure);	Patients with psychosis (F20.X /F23.X/F25.X) (Population);	primary outcome: extent of relaxation, r eduction of stress and anxiety symptoms (can be examined using appropriate scales) (Outcome);	secondary outcome: Reduction of psychotic symptoms (positive, negative or global), aggressery reduction, adverse effects, relaps prevention (Outcome);	additional outcome: quality of life, current well-being, hospitalization (duration) (Outcome);	peer-reviewed studies (RCTs, clinical trials, comparative studies) (types of study to be included);	placebo (e.g. exercises) or treatment as usual or no intervention (e.g. waiting list) (Comparator);
108	Digital interventions in mental health: evidence syntheses and economic modelling	Gega, L; Jankovic, D; Saramago, P; Marshall, D; Dawson, S; Brabyn, S; Nikolaidis, G F; Melton, H; Churchill, R; Bojke, L			https://www.scopus.com/inward/record.uri?eid=2-s2.0-85123671883&doi=10.3310%2FRCTI6942&partnerID=40&md5=3af296ed9a6811bbea3119be65f09e9a	10.3310/RCTI6942	Background Economic evaluations provide evidence on whether or not digital interventions offer value for money, based on their costs and outcomes relative to the costs and outcomes of alternatives. Objectives (1) Evaluate and summarise published economic studies about digital interventions across different technologies, therapies, comparators and mental health conditions; (2) synthesise clinical …	relaxation technique: yoga, mindfulness or "mindfulness based stress reduction" or mbsr or "mindfulness intervention" or "mind body intervention*", "progressive muscle relaxation", "autogenic training", "tai chi", qigong, "breathing technique*", biofeedback) (Intervention/Exposure);	Patients with psychosis (F20.X /F23.X/F25.X) (Population);	primary outcome: extent of relaxation, r eduction of stress and anxiety symptoms (can be examined using appropriate scales) (Outcome);	secondary outcome: Reduction of psychotic symptoms (positive, negative or global), aggressery reduction, adverse effects, relaps prevention (Outcome);	additional outcome: quality of life, current well-being, hospitalization (duration) (Outcome);	peer-reviewed studies (RCTs, clinical trials, comparative studies) (types of study to be included);	placebo (e.g. exercises) or treatment as usual or no intervention (e.g. waiting list) (Comparator);
109	Psychotherapeutic and cognitive remediation approaches	Nakhutina, L			https://www.scopus.com/inward/record.uri?eid=2-s2.0-84945144253&doi=10.1007%2F978-0-387-92826-5_11&partnerID=40&md5=e0f5834e2a5efab776a5987ecdca688e	10.1007/978-0-387-92826-5_11	As the medical management of epilepsy advanced, it became evident that a considerable number of patients with epilepsy (PWE), including those with well-controlled seizures, have psychological and cognitive problems and are in need of further support. The lifetime prevalence of depressive disorders, anxiety disorders, and suicidal thoughts is all significantly higher in PWE than in the general pub…	relaxation technique: yoga, mindfulness or "mindfulness based stress reduction" or mbsr or "mindfulness intervention" or "mind body intervention*", "progressive muscle relaxation", "autogenic training", "tai chi", qigong, "breathing technique*", biofeedback) (Intervention/Exposure);	Patients with psychosis (F20.X /F23.X/F25.X) (Population);	primary outcome: extent of relaxation, r eduction of stress and anxiety symptoms (can be examined using appropriate scales) (Outcome);	secondary outcome: Reduction of psychotic symptoms (positive, negative or global), aggressery reduction, adverse effects, relaps prevention (Outcome);	additional outcome: quality of life, current well-being, hospitalization (duration) (Outcome);	peer-reviewed studies (RCTs, clinical trials, comparative studies) (types of study to be included);	placebo (e.g. exercises) or treatment as usual or no intervention (e.g. waiting list) (Comparator);
110	Cannabis expectancies in substance misusers: French validation of the Marijuana Effect Expectancy Questionnaire	Guillem, E; Notides, C; Vorspan, F; Debray, M; Nieto, I; Leroux, M; Lépine, J.-P.			https://www.scopus.com/inward/record.uri?eid=2-s2.0-80054739844&doi=10.1111%2Fj.1521-0391.2011.00171.x&partnerID=40&md5=2e69b600c863424c58a94dbe863c1dcc	10.1111/j.1521-0391.2011.00171.x		relaxation technique: yoga, mindfulness or "mindfulness based stress reduction" or mbsr or "mindfulness intervention" or "mind body intervention*", "progressive muscle relaxation", "autogenic training", "tai chi", qigong, "breathing technique*", biofeedback) (Intervention/Exposure);	Patients with psychosis (F20.X /F23.X/F25.X) (Population);	primary outcome: extent of relaxation, r eduction of stress and anxiety symptoms (can be examined using appropriate scales) (Outcome);	secondary outcome: Reduction of psychotic symptoms (positive, negative or global), aggressery reduction, adverse effects, relaps prevention (Outcome);	additional outcome: quality of life, current well-being, hospitalization (duration) (Outcome);	peer-reviewed studies (RCTs, clinical trials, comparative studies) (types of study to be included);	placebo (e.g. exercises) or treatment as usual or no intervention (e.g. waiting list) (Comparator);
112	Bridging psychophysiological and phenomenological characteristics of psychosis -Preliminary evidence for the relevance of emotion regulation.	Clamor, Annika; Schlier, Bjorn; Kother, Ulf; Hartmann, Maike M; Moritz, Steffen; Lincoln Bjorn; ORCID: https://orcid.org/0000-0002-9533-1819 AI			http://ovidsp.ovid.com/ovidweb.cgi?T=JS&PAGE=reference&D=psyc12&NEWS=N&AN=2015-50656-001 NL	https://dx.doi.org/10.1016/j.schres.2015.10.035	In psychosis, the alleged increased subjective stress-sensitivity is reflected in abnormal physiological arousal such as higher heart rate, elevated skin conductance levels, decreased vagal activity, and unusual cortisol levels. Despite ongoing research, possible mechanisms that explain the interplay between the phenomenological (i.e., subjective stress and symptoms) and psychophysiological proce…	relaxation technique: yoga, mindfulness or "mindfulness based stress reduction" or mbsr or "mindfulness intervention" or "mind body intervention*", "progressive muscle relaxation", "autogenic training", "tai chi", qigong, "breathing technique*", biofeedback) (Intervention/Exposure);	Patients with psychosis (F20.X /F23.X/F25.X) (Population);	primary outcome: extent of relaxation, r eduction of stress and anxiety symptoms (can be examined using appropriate scales) (Outcome);	secondary outcome: Reduction of psychotic symptoms (positive, negative or global), aggressery reduction, adverse effects, relaps prevention (Outcome);	additional outcome: quality of life, current well-being, hospitalization (duration) (Outcome);	peer-reviewed studies (RCTs, clinical trials, comparative studies) (types of study to be included);	placebo (e.g. exercises) or treatment as usual or no intervention (e.g. waiting list) (Comparator);
113	Focus on psychiatry in India	Thara, R; Padmavati, R; Srinivasan, T N			https://www.scopus.com/inward/record.uri?eid=2-s2.0-1842834087&doi=10.1192%2Fbjp.184.4.366&partnerID=40&md5=88515daff64099717670b9c7f3938b52	10.1192/bjp.184.4.366	India is a country with a population of over 1 billion, and immense diversity in the languages spoken, levels of literacy, and social and cultural practices. Organising mental health services for this predominantly rural population is indeed a daunting task. Compounding this problem are low budgetary resources, the presence of competing and conflicting healing systems, scarcity of mental health p…	relaxation technique: yoga, mindfulness or "mindfulness based stress reduction" or mbsr or "mindfulness intervention" or "mind body intervention*", "progressive muscle relaxation", "autogenic training", "tai chi", qigong, "breathing technique*", biofeedback) (Intervention/Exposure);	Patients with psychosis (F20.X /F23.X/F25.X) (Population);	primary outcome: extent of relaxation, r eduction of stress and anxiety symptoms (can be examined using appropriate scales) (Outcome);	secondary outcome: Reduction of psychotic symptoms (positive, negative or global), aggressery reduction, adverse effects, relaps prevention (Outcome);	additional outcome: quality of life, current well-being, hospitalization (duration) (Outcome);	peer-reviewed studies (RCTs, clinical trials, comparative studies) (types of study to be included);	placebo (e.g. exercises) or treatment as usual or no intervention (e.g. waiting list) (Comparator);
114	Ein Trainingsprogramm zur Bewältigung von maladaptiven Emotionen bei schizophren Erkrankten Erste Ergebnisse und Erfahrungen	Hodel, B; Brenner, H D			https://www.scopus.com/inward/record.uri?eid=2-s2.0-0029665379&partnerID=40&md5=335285afb36c8950be21d63fd7683188			relaxation technique: yoga, mindfulness or "mindfulness based stress reduction" or mbsr or "mindfulness intervention" or "mind body intervention*", "progressive muscle relaxation", "autogenic training", "tai chi", qigong, "breathing technique*", biofeedback) (Intervention/Exposure);	Patients with psychosis (F20.X /F23.X/F25.X) (Population);	primary outcome: extent of relaxation, r eduction of stress and anxiety symptoms (can be examined using appropriate scales) (Outcome);	secondary outcome: Reduction of psychotic symptoms (positive, negative or global), aggressery reduction, adverse effects, relaps prevention (Outcome);	additional outcome: quality of life, current well-being, hospitalization (duration) (Outcome);	peer-reviewed studies (RCTs, clinical trials, comparative studies) (types of study to be included);	placebo (e.g. exercises) or treatment as usual or no intervention (e.g. waiting list) (Comparator);
115	The role of aberrant salience and alexithymia in psychotic experiences of non-treatment-seeking adolescent immigrants compared with natives.	Pozza, Andrea			http://ovidsp.ovid.com/ovidweb.cgi?T=JS&PAGE=reference&D=psyc18&NEWS=N&AN=2019-46722-001 NL	https://dx.doi.org/10.2147/NDT.S213393	Introduction and objectives: Immigration in Europe is a challenge for health care systems. Psychotic experiences are not uncommon in the community. Meta-analyses showed that immigrants are at higher risk of psychotic symptoms and experiences than natives. In the international literature, there is little knowledge about the psychological processes explaining the relationship between immigrant stat…	relaxation technique: yoga, mindfulness or "mindfulness based stress reduction" or mbsr or "mindfulness intervention" or "mind body intervention*", "progressive muscle relaxation", "autogenic training", "tai chi", qigong, "breathing technique*", biofeedback) (Intervention/Exposure);	Patients with psychosis (F20.X /F23.X/F25.X) (Population);	primary outcome: extent of relaxation, r eduction of stress and anxiety symptoms (can be examined using appropriate scales) (Outcome);	secondary outcome: Reduction of psychotic symptoms (positive, negative or global), aggressery reduction, adverse effects, relaps prevention (Outcome);	additional outcome: quality of life, current well-being, hospitalization (duration) (Outcome);	peer-reviewed studies (RCTs, clinical trials, comparative studies) (types of study to be included);	placebo (e.g. exercises) or treatment as usual or no intervention (e.g. waiting list) (Comparator);
116	Sleep and sleep disorders in tourette syndrome: What it is known and what it is still unknown	Oksenberg, A			https://www.scopus.com/inward/record.uri?eid=2-s2.0-85084197942&doi=10.2174%2F1574885514666191121142555&partnerID=40&md5=f0997d47eb20c51bccde68846fb5fb15	10.2174/1574885514666191121142555		relaxation technique: yoga, mindfulness or "mindfulness based stress reduction" or mbsr or "mindfulness intervention" or "mind body intervention*", "progressive muscle relaxation", "autogenic training", "tai chi", qigong, "breathing technique*", biofeedback) (Intervention/Exposure);	Patients with psychosis (F20.X /F23.X/F25.X) (Population);	primary outcome: extent of relaxation, r eduction of stress and anxiety symptoms (can be examined using appropriate scales) (Outcome);	secondary outcome: Reduction of psychotic symptoms (positive, negative or global), aggressery reduction, adverse effects, relaps prevention (Outcome);	additional outcome: quality of life, current well-being, hospitalization (duration) (Outcome);	peer-reviewed studies (RCTs, clinical trials, comparative studies) (types of study to be included);	placebo (e.g. exercises) or treatment as usual or no intervention (e.g. waiting list) (Comparator);
117	The effect of flexible cognitive-behavioural therapy and medical treatment, including antidepressants on post-traumatic stress disorder and depression in traumatised refugees: Pragmatic randomised controlled clinical trial	Buhmann, C B; Nordentoft, M; Ekstroem, M; Carlsson, J; Mortensen, E L			https://www.scopus.com/inward/record.uri?eid=2-s2.0-84960336558&doi=10.1192%2Fbjp.bp.114.150961&partnerID=40&md5=bf27a66015508d9838943a89a98878bd	10.1192/bjp.bp.114.150961	Background Little evidence exists on the treatment of traumatised refugees. Aims To estimate treatment effects of flexible cognitive–behavioural therapy (CBT) and antidepressants (sertraline and mianserin) in traumatised refugees. Method Randomised controlled clinical trial with 2×2 factorial design (registered with Clinicaltrials.gov, NCT00917397, EUDRACT no. 2008-006714-15). Participants were r…	relaxation technique: yoga, mindfulness or "mindfulness based stress reduction" or mbsr or "mindfulness intervention" or "mind body intervention*", "progressive muscle relaxation", "autogenic training", "tai chi", qigong, "breathing technique*", biofeedback) (Intervention/Exposure);	Patients with psychosis (F20.X /F23.X/F25.X) (Population);	primary outcome: extent of relaxation, r eduction of stress and anxiety symptoms (can be examined using appropriate scales) (Outcome);	secondary outcome: Reduction of psychotic symptoms (positive, negative or global), aggressery reduction, adverse effects, relaps prevention (Outcome);	additional outcome: quality of life, current well-being, hospitalization (duration) (Outcome);	peer-reviewed studies (RCTs, clinical trials, comparative studies) (types of study to be included);	placebo (e.g. exercises) or treatment as usual or no intervention (e.g. waiting list) (Comparator);
118	Kundalini Yoga meditation for complex psychiatric disorders: Techniques specific for treating the psychoses, personality, and pervasive developmental disorders.	Shannahoff-Khalsa, David S			http://ovidsp.ovid.com/ovidweb.cgi?T=JS&PAGE=reference&D=psyc7&NEWS=N&AN=2010-05473-000		Kundalini yoga is an ancient technology of the mind and a clinically proven therapeutic modality that can have profound healing benefits. Following a bevy of recent research studies, yoga has exploded onto the mental health scene, and clinicians and patients alike are embracing the use of yoga and meditation to help combat a wide range of psychiatric disorders, from the moderate to the more sever…	relaxation technique: yoga, mindfulness or "mindfulness based stress reduction" or mbsr or "mindfulness intervention" or "mind body intervention*", "progressive muscle relaxation", "autogenic training", "tai chi", qigong, "breathing technique*", biofeedback) (Intervention/Exposure);	Patients with psychosis (F20.X /F23.X/F25.X) (Population);	primary outcome: extent of relaxation, r eduction of stress and anxiety symptoms (can be examined using appropriate scales) (Outcome);	secondary outcome: Reduction of psychotic symptoms (positive, negative or global), aggressery reduction, adverse effects, relaps prevention (Outcome);	additional outcome: quality of life, current well-being, hospitalization (duration) (Outcome);	peer-reviewed studies (RCTs, clinical trials, comparative studies) (types of study to be included);	placebo (e.g. exercises) or treatment as usual or no intervention (e.g. waiting list) (Comparator);
119	The comparison of hemodynamic effect of propofol and thiopental during electroconvulsive therapy: A prospective randomized controlled trial	Lekprasert, V; Alunpipatthanachai, B; Ittasakul, P; Chankam, P; Duangngoen, P			https://www.scopus.com/inward/record.uri?eid=2-s2.0-85092765250&doi=10.35755%2Fjmedassocthai.2020.10.11649&partnerID=40&md5=2219c97db14d70d7e9cf24640f9d942c	10.35755/jmedassocthai.2020.10.11649	Objective: To compare the hemodynamic effects of propofol with thiopental during electroconvulsive therapy (ECT) in psychiatric patients at the Faculty of Medicine Ramathibodi Hospital. Materials and Methods: Fifteen patients with ASA physical status I-II undergoing 139 ECT sessions participated in this study. Each patient randomly received either propofol or thiopental followed by succinylcholin…	relaxation technique: yoga, mindfulness or "mindfulness based stress reduction" or mbsr or "mindfulness intervention" or "mind body intervention*", "progressive muscle relaxation", "autogenic training", "tai chi", qigong, "breathing technique*", biofeedback) (Intervention/Exposure);	Patients with psychosis (F20.X /F23.X/F25.X) (Population);	primary outcome: extent of relaxation, r eduction of stress and anxiety symptoms (can be examined using appropriate scales) (Outcome);	secondary outcome: Reduction of psychotic symptoms (positive, negative or global), aggressery reduction, adverse effects, relaps prevention (Outcome);	additional outcome: quality of life, current well-being, hospitalization (duration) (Outcome);	peer-reviewed studies (RCTs, clinical trials, comparative studies) (types of study to be included);	placebo (e.g. exercises) or treatment as usual or no intervention (e.g. waiting list) (Comparator);
120	Managing Neuropathic Pain	Jones, R C W; Lawson, E; Backonja, M			https://www.scopus.com/inward/record.uri?eid=2-s2.0-84952861674&doi=10.1016%2Fj.mcna.2015.08.009&partnerID=40&md5=2bde87ca120f0170496cce436d05e706	10.1016/j.mcna.2015.08.009	• Neuropathic pain (NP) arises from injuries or diseases affecting the somatosensory component of the nervous system at any level of the peripheral nervous system or central nervous system (CNS). • Regardless of location of injury, NP is diagnosed based on common neurologic signs and symptoms that are revealed by history taking and on physical examination. • NP is best treated with a combination …	relaxation technique: yoga, mindfulness or "mindfulness based stress reduction" or mbsr or "mindfulness intervention" or "mind body intervention*", "progressive muscle relaxation", "autogenic training", "tai chi", qigong, "breathing technique*", biofeedback) (Intervention/Exposure);	Patients with psychosis (F20.X /F23.X/F25.X) (Population);	primary outcome: extent of relaxation, r eduction of stress and anxiety symptoms (can be examined using appropriate scales) (Outcome);	secondary outcome: Reduction of psychotic symptoms (positive, negative or global), aggressery reduction, adverse effects, relaps prevention (Outcome);	additional outcome: quality of life, current well-being, hospitalization (duration) (Outcome);	peer-reviewed studies (RCTs, clinical trials, comparative studies) (types of study to be included);	placebo (e.g. exercises) or treatment as usual or no intervention (e.g. waiting list) (Comparator);
121	Systematic Review and Critique of Methods for Economic Evaluation of Digital Mental Health Interventions	Jankovic, D; Bojke, L; Marshall, D; Saramago Goncalves, P; Churchill, R; Melton, H; Brabyn, S; Gega, L			https://www.scopus.com/inward/record.uri?eid=2-s2.0-85089445852&doi=10.1007%2Fs40258-020-00607-3&partnerID=40&md5=e923aaf43322cd02bf1afbad377d9795	10.1007/s40258-020-00607-3		relaxation technique: yoga, mindfulness or "mindfulness based stress reduction" or mbsr or "mindfulness intervention" or "mind body intervention*", "progressive muscle relaxation", "autogenic training", "tai chi", qigong, "breathing technique*", biofeedback) (Intervention/Exposure);	Patients with psychosis (F20.X /F23.X/F25.X) (Population);	primary outcome: extent of relaxation, r eduction of stress and anxiety symptoms (can be examined using appropriate scales) (Outcome);	secondary outcome: Reduction of psychotic symptoms (positive, negative or global), aggressery reduction, adverse effects, relaps prevention (Outcome);	additional outcome: quality of life, current well-being, hospitalization (duration) (Outcome);	peer-reviewed studies (RCTs, clinical trials, comparative studies) (types of study to be included);	placebo (e.g. exercises) or treatment as usual or no intervention (e.g. waiting list) (Comparator);
122	Effectiveness of computerized cognitive rehabilitation training on symptomatological, neuropsychological and work function in patients with schizophrenia	Lee, W K			https://www.scopus.com/inward/record.uri?eid=2-s2.0-84878185925&doi=10.1111%2Fappy.12070&partnerID=40&md5=6455b0d39eb9dae21a35c2090e527db4	10.1111/appy.12070	Methods Sixty patients with schizophrenia were randomly assigned to a computerized cognitive rehabilitation (Cog-trainer) group plus usual rehabilitation (UR) or to a usual rehabilitation (UR) group only. Clinical, neuropsychological and functional outcome variables were assessed at baseline and after intervention. The Cog-trainer group received 20 sessions of computerized cognitive remediation t…	relaxation technique: yoga, mindfulness or "mindfulness based stress reduction" or mbsr or "mindfulness intervention" or "mind body intervention*", "progressive muscle relaxation", "autogenic training", "tai chi", qigong, "breathing technique*", biofeedback) (Intervention/Exposure);	Patients with psychosis (F20.X /F23.X/F25.X) (Population);	primary outcome: extent of relaxation, r eduction of stress and anxiety symptoms (can be examined using appropriate scales) (Outcome);	secondary outcome: Reduction of psychotic symptoms (positive, negative or global), aggressery reduction, adverse effects, relaps prevention (Outcome);	additional outcome: quality of life, current well-being, hospitalization (duration) (Outcome);	peer-reviewed studies (RCTs, clinical trials, comparative studies) (types of study to be included);	placebo (e.g. exercises) or treatment as usual or no intervention (e.g. waiting list) (Comparator);
123	Mindfulness in severe and persistent mental illness: A systematic review.	Potes, Angela; Souza, Gabriel; Nikolitch, Katerina; Penheiro, Romeo; Moussa, Yara; Jarvis, Eric; Looper, Karl; Rej Angela; ORCID: https://orcid.org/0000-0003-3780-657X, Soham A I - Potes			http://ovidsp.ovid.com/ovidweb.cgi?T=JS&PAGE=reference&D=psyc15&NEWS=N&AN=2019-02346-003 NL	https://dx.doi.org/10.1080/13651501.2018.1433857	Objective: This systematic review summarises the current state of research on mindfulness in SPMI, given the pressing need to provide alternative, scalable and cost-effective treatment modalities for patients with severe and persistent mental illness (SPMI). Methods: Articles included mindfulness-based interventions for SPMI. Excluded articles included qualitative studies, acceptance and compassi…	relaxation technique: yoga, mindfulness or "mindfulness based stress reduction" or mbsr or "mindfulness intervention" or "mind body intervention*", "progressive muscle relaxation", "autogenic training", "tai chi", qigong, "breathing technique*", biofeedback) (Intervention/Exposure);	Patients with psychosis (F20.X /F23.X/F25.X) (Population);	primary outcome: extent of relaxation, r eduction of stress and anxiety symptoms (can be examined using appropriate scales) (Outcome);	secondary outcome: Reduction of psychotic symptoms (positive, negative or global), aggressery reduction, adverse effects, relaps prevention (Outcome);	additional outcome: quality of life, current well-being, hospitalization (duration) (Outcome);	peer-reviewed studies (RCTs, clinical trials, comparative studies) (types of study to be included);	placebo (e.g. exercises) or treatment as usual or no intervention (e.g. waiting list) (Comparator);
124	Yoga and physical exercise – a review and comparison	Govindaraj, R; Karmani, S; Varambally, S; Gangadhar, B N			https://www.scopus.com/inward/record.uri?eid=2-s2.0-84962427490&doi=10.3109%2F09540261.2016.1160878&partnerID=40&md5=7ff8f98a94be8ca046d9ada51e587560	10.3109/09540261.2016.1160878	Yoga is a multifaceted spiritual tool with enhanced health and well-being as one of its positive effects. The components of yoga which are very commonly applied for health benefits are asanas (physical postures), pranayama (regulated breathing) and meditation. In the context of asanas, yoga resembles more of a physical exercise, which may lead to the perception that yoga is another kind of physic…	relaxation technique: yoga, mindfulness or "mindfulness based stress reduction" or mbsr or "mindfulness intervention" or "mind body intervention*", "progressive muscle relaxation", "autogenic training", "tai chi", qigong, "breathing technique*", biofeedback) (Intervention/Exposure);	Patients with psychosis (F20.X /F23.X/F25.X) (Population);	primary outcome: extent of relaxation, r eduction of stress and anxiety symptoms (can be examined using appropriate scales) (Outcome);	secondary outcome: Reduction of psychotic symptoms (positive, negative or global), aggressery reduction, adverse effects, relaps prevention (Outcome);	additional outcome: quality of life, current well-being, hospitalization (duration) (Outcome);	peer-reviewed studies (RCTs, clinical trials, comparative studies) (types of study to be included);	placebo (e.g. exercises) or treatment as usual or no intervention (e.g. waiting list) (Comparator);
125	What Makes Soteria Work? On the Effect of a Therapeutic Milieu on Self-Disturbances in the Schizophrenia Syndrome	Nischk, D; Rusch, J			https://www.scopus.com/inward/record.uri?eid=2-s2.0-85070588554&doi=10.1159%2F000501816&partnerID=40&md5=a7eb718af6b5ea7d81373fa250a0adcf	10.1159/000501816	Soteria represents an alternative approach to the treatment of acute psychosis providing a community-based social milieu, personal relationships (“being-with”), and meaningful shared activities (“doing-with”) along with minimal neuroleptic medication. In this review article, we analyze Soteria’s potential to adapt to and restore self-disturbances, a central element of phenomenological conceptions…	relaxation technique: yoga, mindfulness or "mindfulness based stress reduction" or mbsr or "mindfulness intervention" or "mind body intervention*", "progressive muscle relaxation", "autogenic training", "tai chi", qigong, "breathing technique*", biofeedback) (Intervention/Exposure);	Patients with psychosis (F20.X /F23.X/F25.X) (Population);	primary outcome: extent of relaxation, r eduction of stress and anxiety symptoms (can be examined using appropriate scales) (Outcome);	secondary outcome: Reduction of psychotic symptoms (positive, negative or global), aggressery reduction, adverse effects, relaps prevention (Outcome);	additional outcome: quality of life, current well-being, hospitalization (duration) (Outcome);	peer-reviewed studies (RCTs, clinical trials, comparative studies) (types of study to be included);	placebo (e.g. exercises) or treatment as usual or no intervention (e.g. waiting list) (Comparator);
126	Anxiety comorbidity in schizophrenia	Braga, R J; Reynolds, G P; Siris, S G				10.1016/j.psychres.2013.07.030	Diagnostic and treatment hierarchical reductionisms have led to an oversight of anxiety syndromes in schizophrenia. Nevertheless, recent data have indicated that anxiety can be a significant source of morbidity in this patient group. This paper reviews current knowledge concerning anxiety comorbidity in schizophrenia, its epidemiology, course, and treatment. A computerized search of the literatur…	relaxation technique: yoga, mindfulness or "mindfulness based stress reduction" or mbsr or "mindfulness intervention" or "mind body intervention*", "progressive muscle relaxation", "autogenic training", "tai chi", qigong, "breathing technique*", biofeedback) (Intervention/Exposure);	Patients with psychosis (F20.X /F23.X/F25.X) (Population);	primary outcome: extent of relaxation, r eduction of stress and anxiety symptoms (can be examined using appropriate scales) (Outcome);	secondary outcome: Reduction of psychotic symptoms (positive, negative or global), aggressery reduction, adverse effects, relaps prevention (Outcome);	additional outcome: quality of life, current well-being, hospitalization (duration) (Outcome);	peer-reviewed studies (RCTs, clinical trials, comparative studies) (types of study to be included);	placebo (e.g. exercises) or treatment as usual or no intervention (e.g. waiting list) (Comparator);
127	Neurocognitive mechanisms of yoga: Implications for yoga therapy	Sheftel, I; Sips, A			https://www.scopus.com/inward/record.uri?eid=2-s2.0-85099492645&doi=10.4018%2F978-1-7998-3254-6.ch008&partnerID=40&md5=cf10ff3d52f3b99834785e8e326e78a2	10.4018/978-1-7998-3254-6.ch008	This chapter combines insights from the neuroscientific research on yoga and meditation with the practical application of yoga therapy. The chapter opens with an overview of neuroscientific concepts related to the practice of yoga and meditation, such as attention, emotional regulation, body awareness, and autonomic regulation. The authors summarise the known effects of yoga and meditation, in re…	relaxation technique: yoga, mindfulness or "mindfulness based stress reduction" or mbsr or "mindfulness intervention" or "mind body intervention*", "progressive muscle relaxation", "autogenic training", "tai chi", qigong, "breathing technique*", biofeedback) (Intervention/Exposure);	Patients with psychosis (F20.X /F23.X/F25.X) (Population);	primary outcome: extent of relaxation, r eduction of stress and anxiety symptoms (can be examined using appropriate scales) (Outcome);	secondary outcome: Reduction of psychotic symptoms (positive, negative or global), aggressery reduction, adverse effects, relaps prevention (Outcome);	additional outcome: quality of life, current well-being, hospitalization (duration) (Outcome);	peer-reviewed studies (RCTs, clinical trials, comparative studies) (types of study to be included);	placebo (e.g. exercises) or treatment as usual or no intervention (e.g. waiting list) (Comparator);
129	Subcomponents of brain T2* relaxation in schizophrenia, bipolar disorder and siblings: A Gradient Echo Plural Contrast Imaging (GEPCI) study	Mamah, Daniel; Wen, Jie; Luo, Jie; Ulrich, Xialing; Barch, Deanna M.; Yablonskiy, Dmitriy				10.1016/j.schres.2015.10.004	Investigating brain tissue T2* relaxation properties in vivo can potentially guide the uncovering of neuropathology in psychiatric illness, which is traditionally examined post mortem. We use an MRI-based Gradient Echo Plural Contrast Imaging (GEPCI) technique that produces inherently co-registered images allowing quantitative assessment of tissue cellular and hemodynamic properties. Usually desc…	relaxation technique: yoga, mindfulness or "mindfulness based stress reduction" or mbsr or "mindfulness intervention" or "mind body intervention*", "progressive muscle relaxation", "autogenic training", "tai chi", qigong, "breathing technique*", biofeedback) (Intervention/Exposure);	Patients with psychosis (F20.X /F23.X/F25.X) (Population);	primary outcome: extent of relaxation, r eduction of stress and anxiety symptoms (can be examined using appropriate scales) (Outcome);	secondary outcome: Reduction of psychotic symptoms (positive, negative or global), aggressery reduction, adverse effects, relaps prevention (Outcome);	additional outcome: quality of life, current well-being, hospitalization (duration) (Outcome);	peer-reviewed studies (RCTs, clinical trials, comparative studies) (types of study to be included);	placebo (e.g. exercises) or treatment as usual or no intervention (e.g. waiting list) (Comparator);
131	The perceptual characteristics of voice-hallucinations in deaf people: Insights into the nature of subvocal thought and sensory feedback loops	Atkinson, J R			https://www.scopus.com/inward/record.uri?eid=2-s2.0-33748796098&doi=10.1093%2Fschbul%2Fsbj063&partnerID=40&md5=1c9f2f004602f07de3353942b2643fbb	10.1093/schbul/sbj063	The study of voice-hallucinations in deaf individuals, who exploit the visuomotor rather than auditory modality for communication, provides rare insight into the relationship between sensory experience and how “voices” are perceived. Relatively little is known about the perceptual characteristics of voice-hallucinations in congenitally deaf people who use lip-reading or sign language as their pre…	relaxation technique: yoga, mindfulness or "mindfulness based stress reduction" or mbsr or "mindfulness intervention" or "mind body intervention*", "progressive muscle relaxation", "autogenic training", "tai chi", qigong, "breathing technique*", biofeedback) (Intervention/Exposure);	Patients with psychosis (F20.X /F23.X/F25.X) (Population);	primary outcome: extent of relaxation, r eduction of stress and anxiety symptoms (can be examined using appropriate scales) (Outcome);	secondary outcome: Reduction of psychotic symptoms (positive, negative or global), aggressery reduction, adverse effects, relaps prevention (Outcome);	additional outcome: quality of life, current well-being, hospitalization (duration) (Outcome);	peer-reviewed studies (RCTs, clinical trials, comparative studies) (types of study to be included);	placebo (e.g. exercises) or treatment as usual or no intervention (e.g. waiting list) (Comparator);
132	Emotion regulation and schizophrenia.	Khoury, Bassam; Lecomte, Tania			http://ovidsp.ovid.com/ovidweb.cgi?T=JS&PAGE=reference&D=psyc9&NEWS=N&AN=2012-06451-005 NL	https://dx.doi.org/10.1521/ijct.2012.5.1.67	Psychosocial treatments for schizophrenia have evolved over the past 20 years to target cognitive biases behind psychotic thought disorders. For many individuals, psychotic symptoms can be modified through specific cognitive and behavior strategies. Recent research suggests that individuals with schizophrenia may lack the ability to regulate their emotions and that emotion dysregulation is presen…	relaxation technique: yoga, mindfulness or "mindfulness based stress reduction" or mbsr or "mindfulness intervention" or "mind body intervention*", "progressive muscle relaxation", "autogenic training", "tai chi", qigong, "breathing technique*", biofeedback) (Intervention/Exposure);	Patients with psychosis (F20.X /F23.X/F25.X) (Population);	primary outcome: extent of relaxation, r eduction of stress and anxiety symptoms (can be examined using appropriate scales) (Outcome);	secondary outcome: Reduction of psychotic symptoms (positive, negative or global), aggressery reduction, adverse effects, relaps prevention (Outcome);	additional outcome: quality of life, current well-being, hospitalization (duration) (Outcome);	peer-reviewed studies (RCTs, clinical trials, comparative studies) (types of study to be included);	placebo (e.g. exercises) or treatment as usual or no intervention (e.g. waiting list) (Comparator);
133	Psychotherapeutic relaxation: How it relates to levels of aggression in a school within inpatient child psychiatry. A pilot study	Bornmann, B A; Mitelman, S A; Beer, D A			https://www.scopus.com/inward/record.uri?eid=2-s2.0-34249705860&doi=10.1016%2Fj.aip.2007.01.004&partnerID=40&md5=f7e8fbccd27469b95e79f97a3ba9f36e	10.1016/j.aip.2007.01.004		relaxation technique: yoga, mindfulness or "mindfulness based stress reduction" or mbsr or "mindfulness intervention" or "mind body intervention*", "progressive muscle relaxation", "autogenic training", "tai chi", qigong, "breathing technique*", biofeedback) (Intervention/Exposure);	Patients with psychosis (F20.X /F23.X/F25.X) (Population);	primary outcome: extent of relaxation, r eduction of stress and anxiety symptoms (can be examined using appropriate scales) (Outcome);	secondary outcome: Reduction of psychotic symptoms (positive, negative or global), aggressery reduction, adverse effects, relaps prevention (Outcome);	additional outcome: quality of life, current well-being, hospitalization (duration) (Outcome);	peer-reviewed studies (RCTs, clinical trials, comparative studies) (types of study to be included);	placebo (e.g. exercises) or treatment as usual or no intervention (e.g. waiting list) (Comparator);
134	MR spectroscopic evaluation of N-acetylaspartate's T2 relaxation time and concentration corroborates white matter abnormalities in schizophrenia.	Tunc-Skarka, Nuran; Weber-Fahr, Wolfgang; Hoerst, Mareen; Meyer-Lindenberg, Andreas; Zink, Mathias; Ende Andreas; ORCID: https://orcid.org/0000-0001-5619-1123, Gabriele A I - Meyer-Lindenberg			http://ovidsp.ovid.com/ovidweb.cgi?T=JS&PAGE=reference&D=psyc6&NEWS=N&AN=2009-22045-006 NL	https://dx.doi.org/10.1016/j.neuroimage.2009.06.061	Magnetic resonance spectroscopy enables the in vivo analysis of certain aspects of brain biochemistry. Reduced N-acetylaspartate in key regions of schizophrenia has been reported repeatedly but not without controversy. Our objective is to investigate whether reduced N-acetylaspartate concentrations determined without correction for individual T2 relaxation time (referred to as 'apparent tNAA conc…	relaxation technique: yoga, mindfulness or "mindfulness based stress reduction" or mbsr or "mindfulness intervention" or "mind body intervention*", "progressive muscle relaxation", "autogenic training", "tai chi", qigong, "breathing technique*", biofeedback) (Intervention/Exposure);	Patients with psychosis (F20.X /F23.X/F25.X) (Population);	primary outcome: extent of relaxation, r eduction of stress and anxiety symptoms (can be examined using appropriate scales) (Outcome);	secondary outcome: Reduction of psychotic symptoms (positive, negative or global), aggressery reduction, adverse effects, relaps prevention (Outcome);	additional outcome: quality of life, current well-being, hospitalization (duration) (Outcome);	peer-reviewed studies (RCTs, clinical trials, comparative studies) (types of study to be included);	placebo (e.g. exercises) or treatment as usual or no intervention (e.g. waiting list) (Comparator);
135	The impact of breathing and music on stress levels of clients and visitors in a psychiatric emergency room	Miller, R G H; Spence, J			https://www.scopus.com/inward/record.uri?eid=2-s2.0-84880803871&doi=10.1016%2Fj.aip.2013.06.002&partnerID=40&md5=1f2353640d3957458961e4366f0100b6	10.1016/j.aip.2013.06.002	Waiting in the Diagnostic Emergency Center (DEC), a busy psychiatric emergency room, can be a stressful and anxiety-producing experience in and of itself. The authors examined the effectiveness of interventions such as therapeutic breathing exercises and music listening on reducing perceived stress levels of clients and visitors in such a setting. These interventions were separately conducted for…	relaxation technique: yoga, mindfulness or "mindfulness based stress reduction" or mbsr or "mindfulness intervention" or "mind body intervention*", "progressive muscle relaxation", "autogenic training", "tai chi", qigong, "breathing technique*", biofeedback) (Intervention/Exposure);	Patients with psychosis (F20.X /F23.X/F25.X) (Population);	primary outcome: extent of relaxation, r eduction of stress and anxiety symptoms (can be examined using appropriate scales) (Outcome);	secondary outcome: Reduction of psychotic symptoms (positive, negative or global), aggressery reduction, adverse effects, relaps prevention (Outcome);	additional outcome: quality of life, current well-being, hospitalization (duration) (Outcome);	peer-reviewed studies (RCTs, clinical trials, comparative studies) (types of study to be included);	placebo (e.g. exercises) or treatment as usual or no intervention (e.g. waiting list) (Comparator);
136	Psychiatric issues in oncology	Levenson, J L			https://www.scopus.com/inward/record.uri?eid=2-s2.0-33748918967&partnerID=40&md5=d7667d9b4dcafc73680babc13bcb752d			relaxation technique: yoga, mindfulness or "mindfulness based stress reduction" or mbsr or "mindfulness intervention" or "mind body intervention*", "progressive muscle relaxation", "autogenic training", "tai chi", qigong, "breathing technique*", biofeedback) (Intervention/Exposure);	Patients with psychosis (F20.X /F23.X/F25.X) (Population);	primary outcome: extent of relaxation, r eduction of stress and anxiety symptoms (can be examined using appropriate scales) (Outcome);	secondary outcome: Reduction of psychotic symptoms (positive, negative or global), aggressery reduction, adverse effects, relaps prevention (Outcome);	additional outcome: quality of life, current well-being, hospitalization (duration) (Outcome);	peer-reviewed studies (RCTs, clinical trials, comparative studies) (types of study to be included);	placebo (e.g. exercises) or treatment as usual or no intervention (e.g. waiting list) (Comparator);
137	Charting the course ahead: Future clinical and research directions in mindfulness and acceptance therapies for psychosis.	Gaudiano, Brandon A			http://ovidsp.ovid.com/ovidweb.cgi?T=JS&PAGE=reference&D=psyc12&NEWS=N&AN=2014-48601-011	https://dx.doi.org/10.1093/med:psych/9780199997213.003.0011	The preceding chapters in this book describe various types of mindfulness and acceptance therapies for psychosis (MATp). The reader will quickly observe the great diversity of innovative ideas showcased in the treatment protocols described in this book. Some of these MATp show promise in early research studies, whereas others, such as acceptance and commitment therapy (ACT) for psychosis, have de…	relaxation technique: yoga, mindfulness or "mindfulness based stress reduction" or mbsr or "mindfulness intervention" or "mind body intervention*", "progressive muscle relaxation", "autogenic training", "tai chi", qigong, "breathing technique*", biofeedback) (Intervention/Exposure);	Patients with psychosis (F20.X /F23.X/F25.X) (Population);	primary outcome: extent of relaxation, r eduction of stress and anxiety symptoms (can be examined using appropriate scales) (Outcome);	secondary outcome: Reduction of psychotic symptoms (positive, negative or global), aggressery reduction, adverse effects, relaps prevention (Outcome);	additional outcome: quality of life, current well-being, hospitalization (duration) (Outcome);	peer-reviewed studies (RCTs, clinical trials, comparative studies) (types of study to be included);	placebo (e.g. exercises) or treatment as usual or no intervention (e.g. waiting list) (Comparator);
138	Cancer-related fatigue	De Waele, S; Van Belle, S			https://www.scopus.com/inward/record.uri?eid=2-s2.0-78650355371&doi=10.1179%2Facb.2010.65.6.002&partnerID=40&md5=e4b218b981319608e0664cd819be640b	10.1179/acb.2010.65.6.002		relaxation technique: yoga, mindfulness or "mindfulness based stress reduction" or mbsr or "mindfulness intervention" or "mind body intervention*", "progressive muscle relaxation", "autogenic training", "tai chi", qigong, "breathing technique*", biofeedback) (Intervention/Exposure);	Patients with psychosis (F20.X /F23.X/F25.X) (Population);	primary outcome: extent of relaxation, r eduction of stress and anxiety symptoms (can be examined using appropriate scales) (Outcome);	secondary outcome: Reduction of psychotic symptoms (positive, negative or global), aggressery reduction, adverse effects, relaps prevention (Outcome);	additional outcome: quality of life, current well-being, hospitalization (duration) (Outcome);	peer-reviewed studies (RCTs, clinical trials, comparative studies) (types of study to be included);	placebo (e.g. exercises) or treatment as usual or no intervention (e.g. waiting list) (Comparator);
139	Living with antipsychotic medication side-effects: The experience of Australian mental health consumers	Morrison, P; Meehan, T; Stomski, N J			https://www.scopus.com/inward/record.uri?eid=2-s2.0-84929842760&doi=10.1111%2Finm.12110&partnerID=40&md5=87d2eeb96e993127a7fcbfb3eee13ce7	10.1111/inm.12110	The present study explores people's experience of living with antipsychotic medication side-effects. Qualitative data were gathered through semistructured interviews with 10 mental health consumers in a community care setting in Australia. The interview transcriptions were content analysed, and enhanced by combining manifest and latent content. Important contextual cues were identified through re…	relaxation technique: yoga, mindfulness or "mindfulness based stress reduction" or mbsr or "mindfulness intervention" or "mind body intervention*", "progressive muscle relaxation", "autogenic training", "tai chi", qigong, "breathing technique*", biofeedback) (Intervention/Exposure);	Patients with psychosis (F20.X /F23.X/F25.X) (Population);	primary outcome: extent of relaxation, r eduction of stress and anxiety symptoms (can be examined using appropriate scales) (Outcome);	secondary outcome: Reduction of psychotic symptoms (positive, negative or global), aggressery reduction, adverse effects, relaps prevention (Outcome);	additional outcome: quality of life, current well-being, hospitalization (duration) (Outcome);	peer-reviewed studies (RCTs, clinical trials, comparative studies) (types of study to be included);	placebo (e.g. exercises) or treatment as usual or no intervention (e.g. waiting list) (Comparator);
140	Smartphone applications for mental health.	Radovic, Ana; Vona, Pamela L; Santostefano, Antonella M; Ciaravino, Samantha; Miller, Elizabeth; Stein, Bradley D			http://ovidsp.ovid.com/ovidweb.cgi?T=JS&PAGE=reference&D=psyc13&NEWS=N&AN=2016-35713-009 NL	https://dx.doi.org/10.1089/cyber.2015.0619	Many adolescents and adults do not seek treatment for mental health symptoms. Smartphone applications (apps) may assist individuals with mental health concerns in alleviating symptoms or increasing understanding. This study seeks to characterize apps readily available to smartphone users seeking mental health information and/or support. Ten key terms were searched in the Apple iTunes and Google P…	relaxation technique: yoga, mindfulness or "mindfulness based stress reduction" or mbsr or "mindfulness intervention" or "mind body intervention*", "progressive muscle relaxation", "autogenic training", "tai chi", qigong, "breathing technique*", biofeedback) (Intervention/Exposure);	Patients with psychosis (F20.X /F23.X/F25.X) (Population);	primary outcome: extent of relaxation, r eduction of stress and anxiety symptoms (can be examined using appropriate scales) (Outcome);	secondary outcome: Reduction of psychotic symptoms (positive, negative or global), aggressery reduction, adverse effects, relaps prevention (Outcome);	additional outcome: quality of life, current well-being, hospitalization (duration) (Outcome);	peer-reviewed studies (RCTs, clinical trials, comparative studies) (types of study to be included);	placebo (e.g. exercises) or treatment as usual or no intervention (e.g. waiting list) (Comparator);
141	Cognitive remediation and cognitive assistive technologies in schizophrenia	Sablier, J; Stip, E; Franck, N			https://www.scopus.com/inward/record.uri?eid=2-s2.0-67349128021&doi=10.1016%2Fj.encep.2008.02.010&partnerID=40&md5=48452964546a2c617f8eaf36155dc939	10.1016/j.encep.2008.02.010	La schizophrénie est associée à des troubles cognitifs variés qui handicapent fortement les patients dans leur vie quotidienne. Les conséquences les plus délétères sont la perte d’autonomie et l’isolement social. Face aux limites de la psychothérapie et du traitement pharmacologique en terme d’efficacité sur ces déficits cognitifs, une nouvelle modalité thérapeutique, appelée remédiation cognitiv…	relaxation technique: yoga, mindfulness or "mindfulness based stress reduction" or mbsr or "mindfulness intervention" or "mind body intervention*", "progressive muscle relaxation", "autogenic training", "tai chi", qigong, "breathing technique*", biofeedback) (Intervention/Exposure);	Patients with psychosis (F20.X /F23.X/F25.X) (Population);	primary outcome: extent of relaxation, r eduction of stress and anxiety symptoms (can be examined using appropriate scales) (Outcome);	secondary outcome: Reduction of psychotic symptoms (positive, negative or global), aggressery reduction, adverse effects, relaps prevention (Outcome);	additional outcome: quality of life, current well-being, hospitalization (duration) (Outcome);	peer-reviewed studies (RCTs, clinical trials, comparative studies) (types of study to be included);	placebo (e.g. exercises) or treatment as usual or no intervention (e.g. waiting list) (Comparator);
142	Treatment of co-occurring obsessive-compulsive and psychotic symptoms: A systematic review	Buchholz, J L; Ojalehto, H J; Maddox, B B; Hellberg, S N; Wislocki, K; Abramowitz, J S; Davidson, C A; Cattie, J E; Becker-Haimes, E M			https://www.scopus.com/inward/record.uri?eid=2-s2.0-85121260084&doi=10.1016%2Fj.jocrd.2021.100704&partnerID=40&md5=e70a4cf2651c894cb585df65de7e4795	10.1016/j.jocrd.2021.100704	Up to 30% of individuals with psychosis also experience significant obsessive-compulsive symptoms (OCS). This common, yet understudied, co-occurrence is associated with a more severe clinical presentation and course than psychosis alone, making identifying effective treatments for this comorbidity profile critical. This systematic review synthesized the literature published between 1976 and 2020 …	relaxation technique: yoga, mindfulness or "mindfulness based stress reduction" or mbsr or "mindfulness intervention" or "mind body intervention*", "progressive muscle relaxation", "autogenic training", "tai chi", qigong, "breathing technique*", biofeedback) (Intervention/Exposure);	Patients with psychosis (F20.X /F23.X/F25.X) (Population);	primary outcome: extent of relaxation, r eduction of stress and anxiety symptoms (can be examined using appropriate scales) (Outcome);	secondary outcome: Reduction of psychotic symptoms (positive, negative or global), aggressery reduction, adverse effects, relaps prevention (Outcome);	additional outcome: quality of life, current well-being, hospitalization (duration) (Outcome);	peer-reviewed studies (RCTs, clinical trials, comparative studies) (types of study to be included);	placebo (e.g. exercises) or treatment as usual or no intervention (e.g. waiting list) (Comparator);
143	The active therapeutic processes of acceptance and commitment therapy for persistent symptoms of psychosis: Clients' perspectives	Bacon, Tory; Farhall, John; Fossey, Ellie				10.1017/S1352465813000209	There is limited research on the applicability and effectiveness of Acceptance and Commitment Therapy (ACT) for people experiencing psychotic disorders. Clinical trials suggest ACT may be efficacious in reducing distress and rehospitalization rates in psychosis. Mindfulness and reduced literal believability of thought content have been associated with reduced distress for this population. Aims: T…	relaxation technique: yoga, mindfulness or "mindfulness based stress reduction" or mbsr or "mindfulness intervention" or "mind body intervention*", "progressive muscle relaxation", "autogenic training", "tai chi", qigong, "breathing technique*", biofeedback) (Intervention/Exposure);	Patients with psychosis (F20.X /F23.X/F25.X) (Population);	primary outcome: extent of relaxation, r eduction of stress and anxiety symptoms (can be examined using appropriate scales) (Outcome);	secondary outcome: Reduction of psychotic symptoms (positive, negative or global), aggressery reduction, adverse effects, relaps prevention (Outcome);	additional outcome: quality of life, current well-being, hospitalization (duration) (Outcome);	peer-reviewed studies (RCTs, clinical trials, comparative studies) (types of study to be included);	placebo (e.g. exercises) or treatment as usual or no intervention (e.g. waiting list) (Comparator);
144	The efficacy of app-supported smartphone interventions for mental health problems: a meta-analysis of randomized controlled trials	Linardon, J; Cuijpers, P; Carlbring, P; Messer, M; Fuller-Tyszkiewicz, M			https://www.scopus.com/inward/record.uri?eid=2-s2.0-85068344689&doi=10.1002%2Fwps.20673&partnerID=40&md5=d6d40926ed1b64e4e5b5d261e2c56b3f	10.1002/wps.20673		relaxation technique: yoga, mindfulness or "mindfulness based stress reduction" or mbsr or "mindfulness intervention" or "mind body intervention*", "progressive muscle relaxation", "autogenic training", "tai chi", qigong, "breathing technique*", biofeedback) (Intervention/Exposure);	Patients with psychosis (F20.X /F23.X/F25.X) (Population);	primary outcome: extent of relaxation, r eduction of stress and anxiety symptoms (can be examined using appropriate scales) (Outcome);	secondary outcome: Reduction of psychotic symptoms (positive, negative or global), aggressery reduction, adverse effects, relaps prevention (Outcome);	additional outcome: quality of life, current well-being, hospitalization (duration) (Outcome);	peer-reviewed studies (RCTs, clinical trials, comparative studies) (types of study to be included);	placebo (e.g. exercises) or treatment as usual or no intervention (e.g. waiting list) (Comparator);
145	Improved quality of life and reduced depressive symptoms in medical students after a single-session intervention	Bermudez, M B; Costanzi, M; Macedo, M J A; Tatton-Ramos, T; Xavier, A C M; Ferrão, Y A; Bentley, K H; Manfro, G G; Dreher, C B			https://www.scopus.com/inward/record.uri?eid=2-s2.0-85084180653&doi=10.1590%2F1516-4446-2019-0526&partnerID=40&md5=b75f98668b6659fea3d2ec8a2867469f	10.1590/1516-4446-2019-0526		relaxation technique: yoga, mindfulness or "mindfulness based stress reduction" or mbsr or "mindfulness intervention" or "mind body intervention*", "progressive muscle relaxation", "autogenic training", "tai chi", qigong, "breathing technique*", biofeedback) (Intervention/Exposure);	Patients with psychosis (F20.X /F23.X/F25.X) (Population);	primary outcome: extent of relaxation, r eduction of stress and anxiety symptoms (can be examined using appropriate scales) (Outcome);	secondary outcome: Reduction of psychotic symptoms (positive, negative or global), aggressery reduction, adverse effects, relaps prevention (Outcome);	additional outcome: quality of life, current well-being, hospitalization (duration) (Outcome);	peer-reviewed studies (RCTs, clinical trials, comparative studies) (types of study to be included);	placebo (e.g. exercises) or treatment as usual or no intervention (e.g. waiting list) (Comparator);
146	Effect of the somatosensory vibro-music relaxation therapy on treatment of physical and psychological symptoms on sub-health patients: A randomized controlled clinical trial	Liu, W; Kong, J; Han, B			https://www.scopus.com/inward/record.uri?eid=2-s2.0-33845397537&partnerID=40&md5=2aeca024be2b38bb2a8381fcd90e4bd8			relaxation technique: yoga, mindfulness or "mindfulness based stress reduction" or mbsr or "mindfulness intervention" or "mind body intervention*", "progressive muscle relaxation", "autogenic training", "tai chi", qigong, "breathing technique*", biofeedback) (Intervention/Exposure);	Patients with psychosis (F20.X /F23.X/F25.X) (Population);	primary outcome: extent of relaxation, r eduction of stress and anxiety symptoms (can be examined using appropriate scales) (Outcome);	secondary outcome: Reduction of psychotic symptoms (positive, negative or global), aggressery reduction, adverse effects, relaps prevention (Outcome);	additional outcome: quality of life, current well-being, hospitalization (duration) (Outcome);	peer-reviewed studies (RCTs, clinical trials, comparative studies) (types of study to be included);	placebo (e.g. exercises) or treatment as usual or no intervention (e.g. waiting list) (Comparator);
147	Mindfulness-based psychoeducation for schizophrenia spectrum disorders: A qualitative analysis of participants' experiences.	Lam, Angie Ho Yan; Leung, Sau Fong; Chien Angie Ho Yan; ORCID: https://orcid.org/0000-0002-7534-9034 AI			http://ovidsp.ovid.com/ovidweb.cgi?T=JS&PAGE=reference&D=psyc19&NEWS=N&AN=2022-53981-001 NL	https://dx.doi.org/10.1080/10376178.2021.1994864	Background: Mindfulness-based psychoeducation program (MBPP) has been proposed as a new approach to improve the overall outcomes for individuals with schizophrenia spectrum disorders. However, to date, limited studies have examined the participants' experiences of MBPP for schizophrenia. Aim: The aim of this study was to explore the experiences of individuals with schizophrenia spectrum disorders…	relaxation technique: yoga, mindfulness or "mindfulness based stress reduction" or mbsr or "mindfulness intervention" or "mind body intervention*", "progressive muscle relaxation", "autogenic training", "tai chi", qigong, "breathing technique*", biofeedback) (Intervention/Exposure);	Patients with psychosis (F20.X /F23.X/F25.X) (Population);	primary outcome: extent of relaxation, r eduction of stress and anxiety symptoms (can be examined using appropriate scales) (Outcome);	secondary outcome: Reduction of psychotic symptoms (positive, negative or global), aggressery reduction, adverse effects, relaps prevention (Outcome);	additional outcome: quality of life, current well-being, hospitalization (duration) (Outcome);	peer-reviewed studies (RCTs, clinical trials, comparative studies) (types of study to be included);	placebo (e.g. exercises) or treatment as usual or no intervention (e.g. waiting list) (Comparator);
148	Third-wave strategies for emotion regulation in early psychosis: A pilot study	Khoury, Bassam; Lecomte, Tania; Comtois, Ginette; Nicole, Luc				10.1111/eip.12095	Aim: Emerging evidence supports the priority of integrating emotion regulation strategies in cognitive behaviour therapy for early psychosis, which is a period of intense distress. Therefore, we developed a new treatment for emotional regulation combining third-wave strategies, namely compassion, acceptance, and mindfulness (CAM) for individuals with early psychosis. The purpose of this study was…	relaxation technique: yoga, mindfulness or "mindfulness based stress reduction" or mbsr or "mindfulness intervention" or "mind body intervention*", "progressive muscle relaxation", "autogenic training", "tai chi", qigong, "breathing technique*", biofeedback) (Intervention/Exposure);	Patients with psychosis (F20.X /F23.X/F25.X) (Population);	primary outcome: extent of relaxation, r eduction of stress and anxiety symptoms (can be examined using appropriate scales) (Outcome);	secondary outcome: Reduction of psychotic symptoms (positive, negative or global), aggressery reduction, adverse effects, relaps prevention (Outcome);	additional outcome: quality of life, current well-being, hospitalization (duration) (Outcome);	peer-reviewed studies (RCTs, clinical trials, comparative studies) (types of study to be included);	placebo (e.g. exercises) or treatment as usual or no intervention (e.g. waiting list) (Comparator);
149	Treatment effectiveness of a mindfulness-based inpatient group psychotherapy in adolescent substance use disorder - study protocol for a randomized controlled trial	Baldus, C; Mokros, L; Daubmann, A; Arnaud, N; Holtmann, M; Thomasius, R; Legenbauer, T				10.1186/s13063-018-3048-y	Background Current treatments for adolescents with substance use disorder (SUD) have had only limited success. In recent years, research has underlined the role of self-regulatory processes and impulsivity in the development and maintenance of SUD in adolescents. Mindfulness has gained much attention due to its capacity to influence self-regulatory processes, particularly in adult populations. In…	relaxation technique: yoga, mindfulness or "mindfulness based stress reduction" or mbsr or "mindfulness intervention" or "mind body intervention*", "progressive muscle relaxation", "autogenic training", "tai chi", qigong, "breathing technique*", biofeedback) (Intervention/Exposure);	Patients with psychosis (F20.X /F23.X/F25.X) (Population);	primary outcome: extent of relaxation, r eduction of stress and anxiety symptoms (can be examined using appropriate scales) (Outcome);	secondary outcome: Reduction of psychotic symptoms (positive, negative or global), aggressery reduction, adverse effects, relaps prevention (Outcome);	additional outcome: quality of life, current well-being, hospitalization (duration) (Outcome);	peer-reviewed studies (RCTs, clinical trials, comparative studies) (types of study to be included);	placebo (e.g. exercises) or treatment as usual or no intervention (e.g. waiting list) (Comparator);
150	THE IMPACTS OF YOGA AND AEROBIC EXERCISE ON NEURO-COGNITION AND BRAIN STRUCTURE IN EARLY PSYCHOSIS - A PRELIMINARY ANALYSIS OF THE RANDOMIZED CONTROLLED CLINICAL TRIAL	Chen, E Y H; Lin, X; Lam, M M L; Chan, K W; Chang, W C; Joe, G; Wong, G H Y; Chiu, C P Y; Khong, P L; Honer, W G; Su, W; Chan, C L W; So, K F; Tse, M				10.1016/S0920-9964(12)70205-0		relaxation technique: yoga, mindfulness or "mindfulness based stress reduction" or mbsr or "mindfulness intervention" or "mind body intervention*", "progressive muscle relaxation", "autogenic training", "tai chi", qigong, "breathing technique*", biofeedback) (Intervention/Exposure);	Patients with psychosis (F20.X /F23.X/F25.X) (Population);	primary outcome: extent of relaxation, r eduction of stress and anxiety symptoms (can be examined using appropriate scales) (Outcome);	secondary outcome: Reduction of psychotic symptoms (positive, negative or global), aggressery reduction, adverse effects, relaps prevention (Outcome);	additional outcome: quality of life, current well-being, hospitalization (duration) (Outcome);	peer-reviewed studies (RCTs, clinical trials, comparative studies) (types of study to be included);	placebo (e.g. exercises) or treatment as usual or no intervention (e.g. waiting list) (Comparator);
151	Yoga and mental health services	Gangadhar, B N; Porandla, K			https://www.scopus.com/inward/record.uri?eid=2-s2.0-84952666728&doi=10.4103%2F0019-5545.171844&partnerID=40&md5=01fbea765011456cf62faeb4d1c59cdb	10.4103/0019-5545.171844		relaxation technique: yoga, mindfulness or "mindfulness based stress reduction" or mbsr or "mindfulness intervention" or "mind body intervention*", "progressive muscle relaxation", "autogenic training", "tai chi", qigong, "breathing technique*", biofeedback) (Intervention/Exposure);	Patients with psychosis (F20.X /F23.X/F25.X) (Population);	primary outcome: extent of relaxation, r eduction of stress and anxiety symptoms (can be examined using appropriate scales) (Outcome);	secondary outcome: Reduction of psychotic symptoms (positive, negative or global), aggressery reduction, adverse effects, relaps prevention (Outcome);	additional outcome: quality of life, current well-being, hospitalization (duration) (Outcome);	peer-reviewed studies (RCTs, clinical trials, comparative studies) (types of study to be included);	placebo (e.g. exercises) or treatment as usual or no intervention (e.g. waiting list) (Comparator);
152	Mind wandering and depression: A status report	Chaieb, L; Hoppe, C; Fell, J			https://www.scopus.com/inward/record.uri?eid=2-s2.0-85121585330&doi=10.1016%2Fj.neubiorev.2021.12.028&partnerID=40&md5=f157599f30529e2417a4cc2b001d8d0f	10.1016/j.neubiorev.2021.12.028		relaxation technique: yoga, mindfulness or "mindfulness based stress reduction" or mbsr or "mindfulness intervention" or "mind body intervention*", "progressive muscle relaxation", "autogenic training", "tai chi", qigong, "breathing technique*", biofeedback) (Intervention/Exposure);	Patients with psychosis (F20.X /F23.X/F25.X) (Population);	primary outcome: extent of relaxation, r eduction of stress and anxiety symptoms (can be examined using appropriate scales) (Outcome);	secondary outcome: Reduction of psychotic symptoms (positive, negative or global), aggressery reduction, adverse effects, relaps prevention (Outcome);	additional outcome: quality of life, current well-being, hospitalization (duration) (Outcome);	peer-reviewed studies (RCTs, clinical trials, comparative studies) (types of study to be included);	placebo (e.g. exercises) or treatment as usual or no intervention (e.g. waiting list) (Comparator);
153	Electroconvulsive therapie.	Frey, Richard; Schreinzer, D; Heiden, A; Kasper, S			http://ovidsp.ovid.com/ovidweb.cgi?T=JS&PAGE=reference&D=psyc3&NEWS=N&AN=2001-11346-001 NL	https://dx.doi.org/10.1007/s001150170045	Electroconvulsive therapy (ECT) has antidepressive and antipsychotic effects. Since being introduced in Italy in 1938, its mode of action has still not been clarified. ECT, in which a generalized epileptic seizure is provoked by electrical stimulation of the brain, is performed under short intravenous anesthesia and muscle relaxation. Considering careful previous clinical examination and anesthes…	relaxation technique: yoga, mindfulness or "mindfulness based stress reduction" or mbsr or "mindfulness intervention" or "mind body intervention*", "progressive muscle relaxation", "autogenic training", "tai chi", qigong, "breathing technique*", biofeedback) (Intervention/Exposure);	Patients with psychosis (F20.X /F23.X/F25.X) (Population);	primary outcome: extent of relaxation, r eduction of stress and anxiety symptoms (can be examined using appropriate scales) (Outcome);	secondary outcome: Reduction of psychotic symptoms (positive, negative or global), aggressery reduction, adverse effects, relaps prevention (Outcome);	additional outcome: quality of life, current well-being, hospitalization (duration) (Outcome);	peer-reviewed studies (RCTs, clinical trials, comparative studies) (types of study to be included);	placebo (e.g. exercises) or treatment as usual or no intervention (e.g. waiting list) (Comparator);
154	Endocannabinoids and their receptors: Physiology, pathology and pharmacology	Fride, E; Gobshtis, N			https://www.scopus.com/inward/record.uri?eid=2-s2.0-34247603124&doi=10.2174%2F187152207780363767&partnerID=40&md5=6cc7b7344d16a2f7ad9541ebe3cf89de	10.2174/187152207780363767		relaxation technique: yoga, mindfulness or "mindfulness based stress reduction" or mbsr or "mindfulness intervention" or "mind body intervention*", "progressive muscle relaxation", "autogenic training", "tai chi", qigong, "breathing technique*", biofeedback) (Intervention/Exposure);	Patients with psychosis (F20.X /F23.X/F25.X) (Population);	primary outcome: extent of relaxation, r eduction of stress and anxiety symptoms (can be examined using appropriate scales) (Outcome);	secondary outcome: Reduction of psychotic symptoms (positive, negative or global), aggressery reduction, adverse effects, relaps prevention (Outcome);	additional outcome: quality of life, current well-being, hospitalization (duration) (Outcome);	peer-reviewed studies (RCTs, clinical trials, comparative studies) (types of study to be included);	placebo (e.g. exercises) or treatment as usual or no intervention (e.g. waiting list) (Comparator);
156	Current Definitions of “Transdiagnostic” in Treatment Development: A Search for Consensus	Sauer-Zavala, S; Gutner, C A; Farchione, T J; Boettcher, H T; Bullis, J R; Barlow, D H			https://www.scopus.com/inward/record.uri?eid=2-s2.0-85006822893&doi=10.1016%2Fj.beth.2016.09.004&partnerID=40&md5=50518533cf9ee08d59faeac1f2ba4c82	10.1016/j.beth.2016.09.004		relaxation technique: yoga, mindfulness or "mindfulness based stress reduction" or mbsr or "mindfulness intervention" or "mind body intervention*", "progressive muscle relaxation", "autogenic training", "tai chi", qigong, "breathing technique*", biofeedback) (Intervention/Exposure);	Patients with psychosis (F20.X /F23.X/F25.X) (Population);	primary outcome: extent of relaxation, r eduction of stress and anxiety symptoms (can be examined using appropriate scales) (Outcome);	secondary outcome: Reduction of psychotic symptoms (positive, negative or global), aggressery reduction, adverse effects, relaps prevention (Outcome);	additional outcome: quality of life, current well-being, hospitalization (duration) (Outcome);	peer-reviewed studies (RCTs, clinical trials, comparative studies) (types of study to be included);	placebo (e.g. exercises) or treatment as usual or no intervention (e.g. waiting list) (Comparator);
157	Effect of relaxation therapy and Vitamin C supplementation on stress and CD4 levels of mentall illness patients	Pratiwi, A; Sukardi; Maliya, A; Sudiyanto, A; Muhlisin, A; Lestari, T			https://www.scopus.com/inward/record.uri?eid=2-s2.0-85064663992&doi=10.13005%2Fbpj%2F1656&partnerID=40&md5=750f584ddd3b09282682154df2ae7ece	10.13005/bpj/1656	A significant increase in the number of mental disorders has been a phenomenon in the world, including Indonesia. It may indicate by the increasing number of the inpatients of mental hospitals. The study aims to determine the effect of the combination of psychosocial therapy and vitamin C on the stress and immunity level of patients with mental disorders. This study applied pre-experimental desig…	relaxation technique: yoga, mindfulness or "mindfulness based stress reduction" or mbsr or "mindfulness intervention" or "mind body intervention*", "progressive muscle relaxation", "autogenic training", "tai chi", qigong, "breathing technique*", biofeedback) (Intervention/Exposure);	Patients with psychosis (F20.X /F23.X/F25.X) (Population);	primary outcome: extent of relaxation, r eduction of stress and anxiety symptoms (can be examined using appropriate scales) (Outcome);	secondary outcome: Reduction of psychotic symptoms (positive, negative or global), aggressery reduction, adverse effects, relaps prevention (Outcome);	additional outcome: quality of life, current well-being, hospitalization (duration) (Outcome);	peer-reviewed studies (RCTs, clinical trials, comparative studies) (types of study to be included);	placebo (e.g. exercises) or treatment as usual or no intervention (e.g. waiting list) (Comparator);
158	Overconfidence in incorrect perceptual judgments in patients with schizophrenia	Moritz, S; Ramdani, N; Klass, H; Andreou, C; Jungclaussen, D; Eifler, S; Englisch, S; Schirmbeck, F; Zink, M			https://www.scopus.com/inward/record.uri?eid=2-s2.0-84926157370&doi=10.1016%2Fj.scog.2014.09.003&partnerID=40&md5=f0138d458a2062d2d97ef41af8de9f99	10.1016/j.scog.2014.09.003	Background Patients with schizophrenia show overconfidence in memory and social cognition errors. The present investigation examined whether this cognitive distortion also manifests in perceptual tasks. Methods A total of 55 individuals with schizophrenia, 58 with obsessive–compulsive disorder (OCD) as well as 45 non-clinical controls were presented 24 blurry black and white pictures, half of whi…	relaxation technique: yoga, mindfulness or "mindfulness based stress reduction" or mbsr or "mindfulness intervention" or "mind body intervention*", "progressive muscle relaxation", "autogenic training", "tai chi", qigong, "breathing technique*", biofeedback) (Intervention/Exposure);	Patients with psychosis (F20.X /F23.X/F25.X) (Population);	primary outcome: extent of relaxation, r eduction of stress and anxiety symptoms (can be examined using appropriate scales) (Outcome);	secondary outcome: Reduction of psychotic symptoms (positive, negative or global), aggressery reduction, adverse effects, relaps prevention (Outcome);	additional outcome: quality of life, current well-being, hospitalization (duration) (Outcome);	peer-reviewed studies (RCTs, clinical trials, comparative studies) (types of study to be included);	placebo (e.g. exercises) or treatment as usual or no intervention (e.g. waiting list) (Comparator);
159	Psychosocial rehabilitation interventions in the treatment of schizophrenia and bipolar disorder	Yildiz, M			https://www.scopus.com/inward/record.uri?eid=2-s2.0-85116270121&doi=10.29399%2Fnpa.27430&partnerID=40&md5=84cedb36eae8616d48f1f235033780ed	10.29399/npa.27430		relaxation technique: yoga, mindfulness or "mindfulness based stress reduction" or mbsr or "mindfulness intervention" or "mind body intervention*", "progressive muscle relaxation", "autogenic training", "tai chi", qigong, "breathing technique*", biofeedback) (Intervention/Exposure);	Patients with psychosis (F20.X /F23.X/F25.X) (Population);	primary outcome: extent of relaxation, r eduction of stress and anxiety symptoms (can be examined using appropriate scales) (Outcome);	secondary outcome: Reduction of psychotic symptoms (positive, negative or global), aggressery reduction, adverse effects, relaps prevention (Outcome);	additional outcome: quality of life, current well-being, hospitalization (duration) (Outcome);	peer-reviewed studies (RCTs, clinical trials, comparative studies) (types of study to be included);	placebo (e.g. exercises) or treatment as usual or no intervention (e.g. waiting list) (Comparator);
160	Coronavirus, social distancing, and global geriatric mental health crisis: Opportunities for promoting wisdom and resilience amid a pandemic	Jeste, D V			https://www.scopus.com/inward/record.uri?eid=2-s2.0-85095676580&doi=10.1017%2FS104161022000366X&partnerID=40&md5=560c9797a8016b72be6e61b0f630797b	10.1017/S104161022000366X		relaxation technique: yoga, mindfulness or "mindfulness based stress reduction" or mbsr or "mindfulness intervention" or "mind body intervention*", "progressive muscle relaxation", "autogenic training", "tai chi", qigong, "breathing technique*", biofeedback) (Intervention/Exposure);	Patients with psychosis (F20.X /F23.X/F25.X) (Population);	primary outcome: extent of relaxation, r eduction of stress and anxiety symptoms (can be examined using appropriate scales) (Outcome);	secondary outcome: Reduction of psychotic symptoms (positive, negative or global), aggressery reduction, adverse effects, relaps prevention (Outcome);	additional outcome: quality of life, current well-being, hospitalization (duration) (Outcome);	peer-reviewed studies (RCTs, clinical trials, comparative studies) (types of study to be included);	placebo (e.g. exercises) or treatment as usual or no intervention (e.g. waiting list) (Comparator);
161	Role of ayurveda with multi modal therapy in prevention and management of autism spectrum disorders (Asd): The whole system approach	Rathi, R; Rathi, B			https://www.scopus.com/inward/record.uri?eid=2-s2.0-85100190902&doi=10.37506%2Fijfmt.v14i4.12685&partnerID=40&md5=a3438cbf5b1416dbb2cf90583b55738d	10.37506/ijfmt.v14i4.12685		relaxation technique: yoga, mindfulness or "mindfulness based stress reduction" or mbsr or "mindfulness intervention" or "mind body intervention*", "progressive muscle relaxation", "autogenic training", "tai chi", qigong, "breathing technique*", biofeedback) (Intervention/Exposure);	Patients with psychosis (F20.X /F23.X/F25.X) (Population);	primary outcome: extent of relaxation, r eduction of stress and anxiety symptoms (can be examined using appropriate scales) (Outcome);	secondary outcome: Reduction of psychotic symptoms (positive, negative or global), aggressery reduction, adverse effects, relaps prevention (Outcome);	additional outcome: quality of life, current well-being, hospitalization (duration) (Outcome);	peer-reviewed studies (RCTs, clinical trials, comparative studies) (types of study to be included);	placebo (e.g. exercises) or treatment as usual or no intervention (e.g. waiting list) (Comparator);
162	The independent relationships of metacognition, mindfulness, and cognitive insight to self-compassion in schizophrenia.	Hochheiser, Jesse; Lundin, Nancy B; Lysaker, Paul H			http://ovidsp.ovid.com/ovidweb.cgi?T=JS&PAGE=reference&D=psyc17&NEWS=N&AN=2020-02206-001 NL	https://dx.doi.org/10.1097/NMD.0000000000001065	The debilitating nature of psychosis may be exacerbated by societal stigma and feelings of social isolation over and above positive (e.g., hallucinations) and negative (e.g., flat affect) symptoms. Thus, recovery may be facilitated by increasing self-compassion, the ability to respond with a nonjudgmental attitude of kindness toward oneself as a result of connecting with one's own inadequacies an…	relaxation technique: yoga, mindfulness or "mindfulness based stress reduction" or mbsr or "mindfulness intervention" or "mind body intervention*", "progressive muscle relaxation", "autogenic training", "tai chi", qigong, "breathing technique*", biofeedback) (Intervention/Exposure);	Patients with psychosis (F20.X /F23.X/F25.X) (Population);	primary outcome: extent of relaxation, r eduction of stress and anxiety symptoms (can be examined using appropriate scales) (Outcome);	secondary outcome: Reduction of psychotic symptoms (positive, negative or global), aggressery reduction, adverse effects, relaps prevention (Outcome);	additional outcome: quality of life, current well-being, hospitalization (duration) (Outcome);	peer-reviewed studies (RCTs, clinical trials, comparative studies) (types of study to be included);	placebo (e.g. exercises) or treatment as usual or no intervention (e.g. waiting list) (Comparator);
163	Relations between mindfulness processes, psychiatric symptoms, and functioning in psychiatric and pre-bariatric surgery outpatients.	Morgan, Theresa A; Dalrymple, Kristy; Multach, Matthew; Zimmerman, Mark			http://ovidsp.ovid.com/ovidweb.cgi?T=JS&PAGE=reference&D=psyc14&NEWS=N&AN=2016-46900-001 NL	https://dx.doi.org/10.1007/s12671-016-0614-9	Mindfulness is increasingly an important part of clinical case conceptualization and treatment for mental illness. Although links between (1) mindfulness and psychiatric symptoms and (2) mindfulness and functioning are well-established, relatively few studies examine unique contributions of mindfulness to both symptoms and functioning concurrently. Moreover, we found few studies examining mindful…	relaxation technique: yoga, mindfulness or "mindfulness based stress reduction" or mbsr or "mindfulness intervention" or "mind body intervention*", "progressive muscle relaxation", "autogenic training", "tai chi", qigong, "breathing technique*", biofeedback) (Intervention/Exposure);	Patients with psychosis (F20.X /F23.X/F25.X) (Population);	primary outcome: extent of relaxation, r eduction of stress and anxiety symptoms (can be examined using appropriate scales) (Outcome);	secondary outcome: Reduction of psychotic symptoms (positive, negative or global), aggressery reduction, adverse effects, relaps prevention (Outcome);	additional outcome: quality of life, current well-being, hospitalization (duration) (Outcome);	peer-reviewed studies (RCTs, clinical trials, comparative studies) (types of study to be included);	placebo (e.g. exercises) or treatment as usual or no intervention (e.g. waiting list) (Comparator);
164	The Indian Ayurveda medicine—a meaningful supplement to psychiatric treatment?	Juckel, G; Hoffmann, K			https://www.scopus.com/inward/record.uri?eid=2-s2.0-85048048582&doi=10.1007%2Fs00115-018-0538-9&partnerID=40&md5=990fb438542d239b1eaebf47ea29f7c2	10.1007/s00115-018-0538-9	Ayurveda ist ein Jahrtausende altes indisches Gesundheitssystem, welches im Wesentlichen aus einer bestimmten Ernährung, Ölaufgüssen vor allem im Kopfbereich, Einläufen, Heilpflanzen und Yoga besteht. Dahinter stehen naturheilkundliche und anthropologische Überzeugungen verbunden mit der hinduistischen Religion. Bis heute wird Ayurveda z. T. sehr erfolgreich in Indien angewandt; die westliche Med…	relaxation technique: yoga, mindfulness or "mindfulness based stress reduction" or mbsr or "mindfulness intervention" or "mind body intervention*", "progressive muscle relaxation", "autogenic training", "tai chi", qigong, "breathing technique*", biofeedback) (Intervention/Exposure);	Patients with psychosis (F20.X /F23.X/F25.X) (Population);	primary outcome: extent of relaxation, r eduction of stress and anxiety symptoms (can be examined using appropriate scales) (Outcome);	secondary outcome: Reduction of psychotic symptoms (positive, negative or global), aggressery reduction, adverse effects, relaps prevention (Outcome);	additional outcome: quality of life, current well-being, hospitalization (duration) (Outcome);	peer-reviewed studies (RCTs, clinical trials, comparative studies) (types of study to be included);	placebo (e.g. exercises) or treatment as usual or no intervention (e.g. waiting list) (Comparator);
165	Can compassion help cure health-related disorders?	Shonin, E; Van Gordon, W; Garcia-Campayo, J; Griffiths, M D			https://www.scopus.com/inward/record.uri?eid=2-s2.0-85016975906&doi=10.3399%2Fbjgp17X690329&partnerID=40&md5=ca9c842a522b89096e705a8ed3a34104	10.3399/bjgp17X690329	Findings supporting the clinical applications of mindfulness have stimulated research into other meditation techniques. In particular, there is growing scientific enquiry into the effectiveness of Buddhist-derived compassion techniques for treating a wide variety of health-related disorders. Compassion-Based Interventions (CBIs) usually employ compassion meditation as a central therapeutic techni…	relaxation technique: yoga, mindfulness or "mindfulness based stress reduction" or mbsr or "mindfulness intervention" or "mind body intervention*", "progressive muscle relaxation", "autogenic training", "tai chi", qigong, "breathing technique*", biofeedback) (Intervention/Exposure);	Patients with psychosis (F20.X /F23.X/F25.X) (Population);	primary outcome: extent of relaxation, r eduction of stress and anxiety symptoms (can be examined using appropriate scales) (Outcome);	secondary outcome: Reduction of psychotic symptoms (positive, negative or global), aggressery reduction, adverse effects, relaps prevention (Outcome);	additional outcome: quality of life, current well-being, hospitalization (duration) (Outcome);	peer-reviewed studies (RCTs, clinical trials, comparative studies) (types of study to be included);	placebo (e.g. exercises) or treatment as usual or no intervention (e.g. waiting list) (Comparator);
166	Magnetic resonance spectroscopy studies in schizophrenia.	Ongur, Dost			http://ovidsp.ovid.com/ovidweb.cgi?T=JS&PAGE=reference&D=psyc18&NEWS=N&AN=2020-93235-010	https://dx.doi.org/10.1007/978-3-030-35206-6_10	MRS is a neuroimaging modality that provides information on brain biochemistry and microstructure. Research in schizophrenia using this modality is rapidly growing and meaningful insights have already been obtained. This chapter highlights both methodological and interpretation challenges for MRS research, and reviews the progress that has been made, with a particular focus on metabolites measure…	relaxation technique: yoga, mindfulness or "mindfulness based stress reduction" or mbsr or "mindfulness intervention" or "mind body intervention*", "progressive muscle relaxation", "autogenic training", "tai chi", qigong, "breathing technique*", biofeedback) (Intervention/Exposure);	Patients with psychosis (F20.X /F23.X/F25.X) (Population);	primary outcome: extent of relaxation, r eduction of stress and anxiety symptoms (can be examined using appropriate scales) (Outcome);	secondary outcome: Reduction of psychotic symptoms (positive, negative or global), aggressery reduction, adverse effects, relaps prevention (Outcome);	additional outcome: quality of life, current well-being, hospitalization (duration) (Outcome);	peer-reviewed studies (RCTs, clinical trials, comparative studies) (types of study to be included);	placebo (e.g. exercises) or treatment as usual or no intervention (e.g. waiting list) (Comparator);
167	A Scoping Review of Dementia Symptom Management in Persons with Dementia Living in Home-Based Settings	Schneider, C E; Bristol, A A; Brody, A			https://www.scopus.com/inward/record.uri?eid=2-s2.0-85075287070&doi=10.1007%2Fs13670-019-00307-4&partnerID=40&md5=6fd3782185180a8b6f11d144b07971c3	10.1007/s13670-019-00307-4		relaxation technique: yoga, mindfulness or "mindfulness based stress reduction" or mbsr or "mindfulness intervention" or "mind body intervention*", "progressive muscle relaxation", "autogenic training", "tai chi", qigong, "breathing technique*", biofeedback) (Intervention/Exposure);	Patients with psychosis (F20.X /F23.X/F25.X) (Population);	primary outcome: extent of relaxation, r eduction of stress and anxiety symptoms (can be examined using appropriate scales) (Outcome);	secondary outcome: Reduction of psychotic symptoms (positive, negative or global), aggressery reduction, adverse effects, relaps prevention (Outcome);	additional outcome: quality of life, current well-being, hospitalization (duration) (Outcome);	peer-reviewed studies (RCTs, clinical trials, comparative studies) (types of study to be included);	placebo (e.g. exercises) or treatment as usual or no intervention (e.g. waiting list) (Comparator);
168	Incongruent Expression of Brain-Derived Neurotrophic Factor and Cortisol in Schizophrenia: Results from a Randomized Controlled Trial of Laughter Intervention	Cheng, S L; Yang, F C; Chu, H T; Tsai, C K; Ku, S C; Tseng, Y T; Yeh, T C; Liang, C S				10.30773/pi.2020.0269	Objective Schizophrenia has been associated with dysfunction of the hypothalamic-pituitary-adrenal axis. Furthermore, alterations in neurotrophic factors might contribute to the pathogenesis of schizophrenia. We aimed to evaluate the effects of a simulated laughter intervention on the levels of cortisol and BDNF and to determine whether the effects associated with simulated laughter could be sust…	relaxation technique: yoga, mindfulness or "mindfulness based stress reduction" or mbsr or "mindfulness intervention" or "mind body intervention*", "progressive muscle relaxation", "autogenic training", "tai chi", qigong, "breathing technique*", biofeedback) (Intervention/Exposure);	Patients with psychosis (F20.X /F23.X/F25.X) (Population);	primary outcome: extent of relaxation, r eduction of stress and anxiety symptoms (can be examined using appropriate scales) (Outcome);	secondary outcome: Reduction of psychotic symptoms (positive, negative or global), aggressery reduction, adverse effects, relaps prevention (Outcome);	additional outcome: quality of life, current well-being, hospitalization (duration) (Outcome);	peer-reviewed studies (RCTs, clinical trials, comparative studies) (types of study to be included);	placebo (e.g. exercises) or treatment as usual or no intervention (e.g. waiting list) (Comparator);
169	Obsessive-compulsive disorder - Contamination fears, features, and treatment: Novel smartphone therapies in light of global mental health and pandemics (COVID-19)	Jalal, B; Chamberlain, S R; Robbins, T W; Sahakian, B J			https://www.scopus.com/inward/record.uri?eid=2-s2.0-85094177477&doi=10.1017%2FS1092852920001947&partnerID=40&md5=71c84f121209dd59f37e70c3868ae69f	10.1017/S1092852920001947	This review aims to shed light on the symptoms of obsessive–compulsive disorder (OCD) with a focus on contamination fears. In addition, we will briefly review the current therapies for OCD and detail what their limitations are. A key focus will be on discussing how smartphone solutions may provide approaches to novel treatments, especially when considering global mental health and the challenges …	relaxation technique: yoga, mindfulness or "mindfulness based stress reduction" or mbsr or "mindfulness intervention" or "mind body intervention*", "progressive muscle relaxation", "autogenic training", "tai chi", qigong, "breathing technique*", biofeedback) (Intervention/Exposure);	Patients with psychosis (F20.X /F23.X/F25.X) (Population);	primary outcome: extent of relaxation, r eduction of stress and anxiety symptoms (can be examined using appropriate scales) (Outcome);	secondary outcome: Reduction of psychotic symptoms (positive, negative or global), aggressery reduction, adverse effects, relaps prevention (Outcome);	additional outcome: quality of life, current well-being, hospitalization (duration) (Outcome);	peer-reviewed studies (RCTs, clinical trials, comparative studies) (types of study to be included);	placebo (e.g. exercises) or treatment as usual or no intervention (e.g. waiting list) (Comparator);
170	The role of cognitive control in the self-regulation and reinforcement of smoking behavior	Evans, D E; To, C N; Ashare, R L			https://www.scopus.com/inward/record.uri?eid=2-s2.0-85066444411&doi=10.1093%2Fntr%2Fnty029&partnerID=40&md5=20b64d43641e8ad1493b0665b508615d	10.1093/ntr/nty029	Cognitive control (CC)—the ability to regulate attention and memory—plays an important role in a variety of health behaviors, including smoking behavior. In this theoretical review of the literature, we propose a CC and smoking behavior framework that includes (1) the positive influence of CC on the self-regulation of smoking, (2) nicotine-induced improvements in CC that may indirectly reinforce …	relaxation technique: yoga, mindfulness or "mindfulness based stress reduction" or mbsr or "mindfulness intervention" or "mind body intervention*", "progressive muscle relaxation", "autogenic training", "tai chi", qigong, "breathing technique*", biofeedback) (Intervention/Exposure);	Patients with psychosis (F20.X /F23.X/F25.X) (Population);	primary outcome: extent of relaxation, r eduction of stress and anxiety symptoms (can be examined using appropriate scales) (Outcome);	secondary outcome: Reduction of psychotic symptoms (positive, negative or global), aggressery reduction, adverse effects, relaps prevention (Outcome);	additional outcome: quality of life, current well-being, hospitalization (duration) (Outcome);	peer-reviewed studies (RCTs, clinical trials, comparative studies) (types of study to be included);	placebo (e.g. exercises) or treatment as usual or no intervention (e.g. waiting list) (Comparator);
171	Back to nature	Born, T A			https://www.scopus.com/inward/record.uri?eid=2-s2.0-84992151884&partnerID=40&md5=2954e3c015e19d1537b4b938b41cb041			relaxation technique: yoga, mindfulness or "mindfulness based stress reduction" or mbsr or "mindfulness intervention" or "mind body intervention*", "progressive muscle relaxation", "autogenic training", "tai chi", qigong, "breathing technique*", biofeedback) (Intervention/Exposure);	Patients with psychosis (F20.X /F23.X/F25.X) (Population);	primary outcome: extent of relaxation, r eduction of stress and anxiety symptoms (can be examined using appropriate scales) (Outcome);	secondary outcome: Reduction of psychotic symptoms (positive, negative or global), aggressery reduction, adverse effects, relaps prevention (Outcome);	additional outcome: quality of life, current well-being, hospitalization (duration) (Outcome);	peer-reviewed studies (RCTs, clinical trials, comparative studies) (types of study to be included);	placebo (e.g. exercises) or treatment as usual or no intervention (e.g. waiting list) (Comparator);
172	Acceptance- and mindfulness-based interventions for persons with psychosis: A systematic review and meta-analysis	Jansen, Jens Einar; Gleeson, John; Bendall, Sarah; Rice, Simon; Alvarez-Jimenez, Mario				10.1016/j.schres.2019.11.016	Background: Acceptance- and mindfulness-based approaches have gained popularity in recent years. Objective: A systematic review and meta-analysis of the efficacy and safety of acceptance- and mindfulness-based therapies for persons with a psychotic or schizophrenia spectrum disorder. Methods: Following PRISMA guidelines, relevant databases were searched for published randomized controlled trials …	relaxation technique: yoga, mindfulness or "mindfulness based stress reduction" or mbsr or "mindfulness intervention" or "mind body intervention*", "progressive muscle relaxation", "autogenic training", "tai chi", qigong, "breathing technique*", biofeedback) (Intervention/Exposure);	Patients with psychosis (F20.X /F23.X/F25.X) (Population);	primary outcome: extent of relaxation, r eduction of stress and anxiety symptoms (can be examined using appropriate scales) (Outcome);	secondary outcome: Reduction of psychotic symptoms (positive, negative or global), aggressery reduction, adverse effects, relaps prevention (Outcome);	additional outcome: quality of life, current well-being, hospitalization (duration) (Outcome);	peer-reviewed studies (RCTs, clinical trials, comparative studies) (types of study to be included);	placebo (e.g. exercises) or treatment as usual or no intervention (e.g. waiting list) (Comparator);
173	Group person-based cognitive therapy for chronic depression: A pilot randomized controlled trial	Strauss, C; Hayward, M; Chadwick, P				10.1111/j.2044-8260.2012.02036.x	Objective. This pilot randomized controlled trial (RCT) assesses Person-Based Cognitive Therapy (PBCT), an integration of cognitive therapy and mindfulness, as a treatment for chronic depression. Method. Twenty-eight participants with chronic depression were randomly allocated to treatment as usual (TAU) or PBCT group plus TAU. Assessments of depression (Beck Depression Inventory, BDI-II) and min…	relaxation technique: yoga, mindfulness or "mindfulness based stress reduction" or mbsr or "mindfulness intervention" or "mind body intervention*", "progressive muscle relaxation", "autogenic training", "tai chi", qigong, "breathing technique*", biofeedback) (Intervention/Exposure);	Patients with psychosis (F20.X /F23.X/F25.X) (Population);	primary outcome: extent of relaxation, r eduction of stress and anxiety symptoms (can be examined using appropriate scales) (Outcome);	secondary outcome: Reduction of psychotic symptoms (positive, negative or global), aggressery reduction, adverse effects, relaps prevention (Outcome);	additional outcome: quality of life, current well-being, hospitalization (duration) (Outcome);	peer-reviewed studies (RCTs, clinical trials, comparative studies) (types of study to be included);	placebo (e.g. exercises) or treatment as usual or no intervention (e.g. waiting list) (Comparator);
174	Efficacy and acceptability of psychosocial interventions in schizophrenia: systematic overview and quality appraisal of the meta-analytic evidence	Solmi, M; Croatto, G; Piva, G; Rosson, S; Fusar-Poli, P; Rubio, J M; Carvalho, A F; Vieta, E; Arango, C; DeTore, N R; Eberlin, E S; Mueser, K T; Correll, C U			https://www.scopus.com/inward/record.uri?eid=2-s2.0-85136784393&doi=10.1038%2Fs41380-022-01727-z&partnerID=40&md5=a053892bb8bc9aa62bd03607357192bb	10.1038/s41380-022-01727-z	Psychosocial interventions are recommended in schizophrenia and first-episode psychosis/early psychosis (EP). Nevertheless, literature is heterogeneous and often contradictory. We conducted an umbrella review of (network) meta-analyses of randomized controlled trials (RCTs) comparing psychosocial interventions vs treatment as usual (TAU)/active interventions(ACTIVE)/MIXED controls. Primary outcom…	relaxation technique: yoga, mindfulness or "mindfulness based stress reduction" or mbsr or "mindfulness intervention" or "mind body intervention*", "progressive muscle relaxation", "autogenic training", "tai chi", qigong, "breathing technique*", biofeedback) (Intervention/Exposure);	Patients with psychosis (F20.X /F23.X/F25.X) (Population);	primary outcome: extent of relaxation, r eduction of stress and anxiety symptoms (can be examined using appropriate scales) (Outcome);	secondary outcome: Reduction of psychotic symptoms (positive, negative or global), aggressery reduction, adverse effects, relaps prevention (Outcome);	additional outcome: quality of life, current well-being, hospitalization (duration) (Outcome);	peer-reviewed studies (RCTs, clinical trials, comparative studies) (types of study to be included);	placebo (e.g. exercises) or treatment as usual or no intervention (e.g. waiting list) (Comparator);
175	Putting a Hold on the Downward Spiral of Paranoia in the Social World: A Randomized Controlled Trial of Mindfulness-Based Cognitive Therapy in Individuals with a History of Depression	Collip, D; Geschwind, N; Peeters, F; Myin-Germeys, I; van Os, J; Wichers, M				10.1371/journal.pone.0066747	Context Paranoia embodies altered representation of the social environment, fuelling altered feelings of social acceptance leading to further mistrust. Mindfulness-based cognitive therapy (MBCT) may relieve paranoia and reduce its impact on social acceptance. Objective To determine whether MBCT alters momentary feeling of paranoia and social acceptance in daily life. Design Randomized controlled …	relaxation technique: yoga, mindfulness or "mindfulness based stress reduction" or mbsr or "mindfulness intervention" or "mind body intervention*", "progressive muscle relaxation", "autogenic training", "tai chi", qigong, "breathing technique*", biofeedback) (Intervention/Exposure);	Patients with psychosis (F20.X /F23.X/F25.X) (Population);	primary outcome: extent of relaxation, r eduction of stress and anxiety symptoms (can be examined using appropriate scales) (Outcome);	secondary outcome: Reduction of psychotic symptoms (positive, negative or global), aggressery reduction, adverse effects, relaps prevention (Outcome);	additional outcome: quality of life, current well-being, hospitalization (duration) (Outcome);	peer-reviewed studies (RCTs, clinical trials, comparative studies) (types of study to be included);	placebo (e.g. exercises) or treatment as usual or no intervention (e.g. waiting list) (Comparator);
176	T2 relaxation effects on apparent N-acetylaspartate concentration in proton magnetic resonance studies of schizophrenia	Bracken, Bethany K.; Rouse, Elizabeth D.; Renshaw, Perry F.; Olson, David P.				10.1016/j.pscychresns.2013.03.005	Over the past two decades, many magnetic resonance spectroscopy (MRS) studies reported lower N-acetylaspartate (NAA) in key brain regions of patients with schizophrenia (SZ) compared to healthy subjects. A smaller number of studies report no difference in NAA. Many sources of variance may contribute to these discordant results including heterogeneity of the SZ subject populations and methodologic…	relaxation technique: yoga, mindfulness or "mindfulness based stress reduction" or mbsr or "mindfulness intervention" or "mind body intervention*", "progressive muscle relaxation", "autogenic training", "tai chi", qigong, "breathing technique*", biofeedback) (Intervention/Exposure);	Patients with psychosis (F20.X /F23.X/F25.X) (Population);	primary outcome: extent of relaxation, r eduction of stress and anxiety symptoms (can be examined using appropriate scales) (Outcome);	secondary outcome: Reduction of psychotic symptoms (positive, negative or global), aggressery reduction, adverse effects, relaps prevention (Outcome);	additional outcome: quality of life, current well-being, hospitalization (duration) (Outcome);	peer-reviewed studies (RCTs, clinical trials, comparative studies) (types of study to be included);	placebo (e.g. exercises) or treatment as usual or no intervention (e.g. waiting list) (Comparator);
177	Tai Chi Beyond Balance and Fall Prevention: Health Benefits and Its Potential Role in Combatting Social Isolation in the Aging Population	Hallisy, K M			https://www.scopus.com/inward/record.uri?eid=2-s2.0-85042398731&doi=10.1007%2Fs13670-018-0233-5&partnerID=40&md5=356f3647da0232972e57ecb8e50ae7ea	10.1007/s13670-018-0233-5	Purpose of Review Tai Chi (TC) is expanding as a holistic intervention. The purpose of this paper is to provide a historical perspective on TC and how its original preventative tenants can be applied today. TC can go far beyond its accepted use for balance and falls prevention and has benefits for a wide variety of physical, mental, and social health conditions common with aging. Recent Findings …	relaxation technique: yoga, mindfulness or "mindfulness based stress reduction" or mbsr or "mindfulness intervention" or "mind body intervention*", "progressive muscle relaxation", "autogenic training", "tai chi", qigong, "breathing technique*", biofeedback) (Intervention/Exposure);	Patients with psychosis (F20.X /F23.X/F25.X) (Population);	primary outcome: extent of relaxation, r eduction of stress and anxiety symptoms (can be examined using appropriate scales) (Outcome);	secondary outcome: Reduction of psychotic symptoms (positive, negative or global), aggressery reduction, adverse effects, relaps prevention (Outcome);	additional outcome: quality of life, current well-being, hospitalization (duration) (Outcome);	peer-reviewed studies (RCTs, clinical trials, comparative studies) (types of study to be included);	placebo (e.g. exercises) or treatment as usual or no intervention (e.g. waiting list) (Comparator);
178	Treating post-trauma nightmares and posttraumatic stress disorder in an individual with psychosis.	Kovacevic, Merdijana; Davis, Joanne L			http://ovidsp.ovid.com/ovidweb.cgi?T=JS&PAGE=reference&D=psyc17&NEWS=N&AN=2020-26255-004		Post-trauma nightmares often persist, even following intervention for posttraumatic stress disorder (PTSD) (Davis, DeArellano, Falsetti, & Resnick, 2003; Scurfield, Kenderdine, & Pollard, 1990). Research finds that directly targeting post-trauma nightmares is effective in reducing their frequency and severity, as well as improving related symptoms (Augedal, Hansen, Kronhaug, Harvey, & Pallesen, 2…	relaxation technique: yoga, mindfulness or "mindfulness based stress reduction" or mbsr or "mindfulness intervention" or "mind body intervention*", "progressive muscle relaxation", "autogenic training", "tai chi", qigong, "breathing technique*", biofeedback) (Intervention/Exposure);	Patients with psychosis (F20.X /F23.X/F25.X) (Population);	primary outcome: extent of relaxation, r eduction of stress and anxiety symptoms (can be examined using appropriate scales) (Outcome);	secondary outcome: Reduction of psychotic symptoms (positive, negative or global), aggressery reduction, adverse effects, relaps prevention (Outcome);	additional outcome: quality of life, current well-being, hospitalization (duration) (Outcome);	peer-reviewed studies (RCTs, clinical trials, comparative studies) (types of study to be included);	placebo (e.g. exercises) or treatment as usual or no intervention (e.g. waiting list) (Comparator);
179	Acceptance and commitment therapy and Zen Buddhism.	Fung, Kenneth Po-Lun; Wong Kenneth Po-Lun; ORCID: https://orcid.org/0000-0002-4441-8420, Josephine Pui-Hing A I - Fung			http://ovidsp.ovid.com/ovidweb.cgi?T=JS&PAGE=reference&D=psyc14&NEWS=N&AN=2017-33461-018	https://dx.doi.org/10.1007/978-3-319-54595-0_21	In recent years, a group of evidence-based psychotherapies have been noted to share in common the incorporation of the principles of acceptance and mindfulness, and they have been collectively termed "third-wave" behavioral interventions. Acceptance and Commitment Therapy (ACT) is an exemplar of this family of psychotherapy. It has been used in many clinical and nonclinical populations, from the …	relaxation technique: yoga, mindfulness or "mindfulness based stress reduction" or mbsr or "mindfulness intervention" or "mind body intervention*", "progressive muscle relaxation", "autogenic training", "tai chi", qigong, "breathing technique*", biofeedback) (Intervention/Exposure);	Patients with psychosis (F20.X /F23.X/F25.X) (Population);	primary outcome: extent of relaxation, r eduction of stress and anxiety symptoms (can be examined using appropriate scales) (Outcome);	secondary outcome: Reduction of psychotic symptoms (positive, negative or global), aggressery reduction, adverse effects, relaps prevention (Outcome);	additional outcome: quality of life, current well-being, hospitalization (duration) (Outcome);	peer-reviewed studies (RCTs, clinical trials, comparative studies) (types of study to be included);	placebo (e.g. exercises) or treatment as usual or no intervention (e.g. waiting list) (Comparator);
180	An overview of the evidence for psychological interventions for psychosis: Results from meta-analyses	Lincoln, T M; Pedersen, A			https://www.scopus.com/inward/record.uri?eid=2-s2.0-85071745741&doi=10.32872%2Fcpe.v1i1.31407&partnerID=40&md5=fecc8c5eac607b47f729c2bbb6a2adfd	10.32872/cpe.v1i1.31407	Background: There are numerous psychological approaches to psychosis that differ in focus, specificity and formats. These include psychodynamic, humanistic, cognitive-behavioural and third-wave-approaches, psychoeducation, various types of training-based approaches and family interventions. Method: We briefly describe the main aims and focus of each of these approaches, followed by a review of th…	relaxation technique: yoga, mindfulness or "mindfulness based stress reduction" or mbsr or "mindfulness intervention" or "mind body intervention*", "progressive muscle relaxation", "autogenic training", "tai chi", qigong, "breathing technique*", biofeedback) (Intervention/Exposure);	Patients with psychosis (F20.X /F23.X/F25.X) (Population);	primary outcome: extent of relaxation, r eduction of stress and anxiety symptoms (can be examined using appropriate scales) (Outcome);	secondary outcome: Reduction of psychotic symptoms (positive, negative or global), aggressery reduction, adverse effects, relaps prevention (Outcome);	additional outcome: quality of life, current well-being, hospitalization (duration) (Outcome);	peer-reviewed studies (RCTs, clinical trials, comparative studies) (types of study to be included);	placebo (e.g. exercises) or treatment as usual or no intervention (e.g. waiting list) (Comparator);
181	Mindfulness and forensic mental health.	Day, Andrew			http://ovidsp.ovid.com/ovidweb.cgi?T=JS&PAGE=reference&D=psyc13&NEWS=N&AN=2015-55091-015	https://dx.doi.org/10.1007/978-3-319-22255-4_15	Patients of forensic mental health services are those with diagnosable mental disorders whose behaviour has led, or could lead, them to offend (Mullen, 2000). They include mentally ill inmates of correctional facilities, sex offenders who have a recognised mental disorder, and those who have been judged to be incompetent to stand trial or found guilty but not responsible for their behaviour. Typi…	relaxation technique: yoga, mindfulness or "mindfulness based stress reduction" or mbsr or "mindfulness intervention" or "mind body intervention*", "progressive muscle relaxation", "autogenic training", "tai chi", qigong, "breathing technique*", biofeedback) (Intervention/Exposure);	Patients with psychosis (F20.X /F23.X/F25.X) (Population);	primary outcome: extent of relaxation, r eduction of stress and anxiety symptoms (can be examined using appropriate scales) (Outcome);	secondary outcome: Reduction of psychotic symptoms (positive, negative or global), aggressery reduction, adverse effects, relaps prevention (Outcome);	additional outcome: quality of life, current well-being, hospitalization (duration) (Outcome);	peer-reviewed studies (RCTs, clinical trials, comparative studies) (types of study to be included);	placebo (e.g. exercises) or treatment as usual or no intervention (e.g. waiting list) (Comparator);
182	What have we learnt about mindfulness-based interventions and acceptance and commitment therapy for distressing voices?	Strauss, Clara			http://ovidsp.ovid.com/ovidweb.cgi?T=JS&PAGE=reference&D=psyc12&NEWS=N&AN=2014-07432-008		Interest in mindfulness-based interventions (MBIs) and Acceptance and Commitment Therapy (ACT) has been growing rapidly during the past decade, with an almost exponential growth in research publications in the field. MBIs and A C T have much in common conceptually as both are based on the principle that experiences with unpleasant content (e.g. physical pain, self-critical thoughts, negative voic…	relaxation technique: yoga, mindfulness or "mindfulness based stress reduction" or mbsr or "mindfulness intervention" or "mind body intervention*", "progressive muscle relaxation", "autogenic training", "tai chi", qigong, "breathing technique*", biofeedback) (Intervention/Exposure);	Patients with psychosis (F20.X /F23.X/F25.X) (Population);	primary outcome: extent of relaxation, r eduction of stress and anxiety symptoms (can be examined using appropriate scales) (Outcome);	secondary outcome: Reduction of psychotic symptoms (positive, negative or global), aggressery reduction, adverse effects, relaps prevention (Outcome);	additional outcome: quality of life, current well-being, hospitalization (duration) (Outcome);	peer-reviewed studies (RCTs, clinical trials, comparative studies) (types of study to be included);	placebo (e.g. exercises) or treatment as usual or no intervention (e.g. waiting list) (Comparator);
183	A Web-Based Program for Cannabis Use and Psychotic Experiences in Young People (Keep It Real): Protocol for a Randomized Controlled Trial	Hides, L; Baker, A; Norberg, M; Copeland, J; Quinn, C; Walter, Z; Leung, J; Stoyanov, S R; Kavanagh, D				10.2196/15803		relaxation technique: yoga, mindfulness or "mindfulness based stress reduction" or mbsr or "mindfulness intervention" or "mind body intervention*", "progressive muscle relaxation", "autogenic training", "tai chi", qigong, "breathing technique*", biofeedback) (Intervention/Exposure);	Patients with psychosis (F20.X /F23.X/F25.X) (Population);	primary outcome: extent of relaxation, r eduction of stress and anxiety symptoms (can be examined using appropriate scales) (Outcome);	secondary outcome: Reduction of psychotic symptoms (positive, negative or global), aggressery reduction, adverse effects, relaps prevention (Outcome);	additional outcome: quality of life, current well-being, hospitalization (duration) (Outcome);	peer-reviewed studies (RCTs, clinical trials, comparative studies) (types of study to be included);	placebo (e.g. exercises) or treatment as usual or no intervention (e.g. waiting list) (Comparator);
185	An Open Trial of a New Acceptance-Based Behavioral Treatment for Major Depression With Psychotic Features	Gaudiano, Brandon A.; Nowlan, Kathryn; Brown, Lily A.; Epstein-Lubow, Gary; Miller, Ivan W.				10.1177/0145445512465173	Research suggests that cognitive and behavioral therapies produce significant benefits over medications alone in the treatment of severe, nonpsychotic major depression or primary psychotic disorders such as schizophrenia. However, previous research has not demonstrated the efficacy of psychotherapy for major depression with psychotic features. In this initial treatment development study, we condu…	relaxation technique: yoga, mindfulness or "mindfulness based stress reduction" or mbsr or "mindfulness intervention" or "mind body intervention*", "progressive muscle relaxation", "autogenic training", "tai chi", qigong, "breathing technique*", biofeedback) (Intervention/Exposure);	Patients with psychosis (F20.X /F23.X/F25.X) (Population);	primary outcome: extent of relaxation, r eduction of stress and anxiety symptoms (can be examined using appropriate scales) (Outcome);	secondary outcome: Reduction of psychotic symptoms (positive, negative or global), aggressery reduction, adverse effects, relaps prevention (Outcome);	additional outcome: quality of life, current well-being, hospitalization (duration) (Outcome);	peer-reviewed studies (RCTs, clinical trials, comparative studies) (types of study to be included);	placebo (e.g. exercises) or treatment as usual or no intervention (e.g. waiting list) (Comparator);
186	Exercise and physical activity in mental disorders	Wolff, E; Gaudlitz, K; Von Lindenberger, B.-L.; Plag, J; Heinz, A; Ströhle, A			https://www.scopus.com/inward/record.uri?eid=2-s2.0-84355162995&doi=10.1007%2Fs00406-011-0254-y&partnerID=40&md5=3affe2b6dfaef1dff9efb3d2c846a4bb	10.1007/s00406-011-0254-y	Exercise (EX) and physical activity (PA) have been shown to prevent or delay the onset of several mental disorders and to have therapeutic effects in different groups of psychiatric disorders. This review focuses on studies investigating EX as therapeutic intervention in anxiety disorders, affective disorders, eating disorders, schizophrenia, and substance use disorders. Despite EX being discusse…	relaxation technique: yoga, mindfulness or "mindfulness based stress reduction" or mbsr or "mindfulness intervention" or "mind body intervention*", "progressive muscle relaxation", "autogenic training", "tai chi", qigong, "breathing technique*", biofeedback) (Intervention/Exposure);	Patients with psychosis (F20.X /F23.X/F25.X) (Population);	primary outcome: extent of relaxation, r eduction of stress and anxiety symptoms (can be examined using appropriate scales) (Outcome);	secondary outcome: Reduction of psychotic symptoms (positive, negative or global), aggressery reduction, adverse effects, relaps prevention (Outcome);	additional outcome: quality of life, current well-being, hospitalization (duration) (Outcome);	peer-reviewed studies (RCTs, clinical trials, comparative studies) (types of study to be included);	placebo (e.g. exercises) or treatment as usual or no intervention (e.g. waiting list) (Comparator);
187	Beyond imagination: Hypnotic visual hallucination induces greater lateralised brain activity than visual mental imagery	Lanfranco, R C; Rivera-Rei, Á; Huepe, D; Ibáñez, A; Canales-Johnson, A			https://www.scopus.com/inward/record.uri?eid=2-s2.0-85108335555&doi=10.1016%2Fj.neuroimage.2021.118282&partnerID=40&md5=fab0df75b30f0d38e44e9eb4d25afa58	10.1016/j.neuroimage.2021.118282		relaxation technique: yoga, mindfulness or "mindfulness based stress reduction" or mbsr or "mindfulness intervention" or "mind body intervention*", "progressive muscle relaxation", "autogenic training", "tai chi", qigong, "breathing technique*", biofeedback) (Intervention/Exposure);	Patients with psychosis (F20.X /F23.X/F25.X) (Population);	primary outcome: extent of relaxation, r eduction of stress and anxiety symptoms (can be examined using appropriate scales) (Outcome);	secondary outcome: Reduction of psychotic symptoms (positive, negative or global), aggressery reduction, adverse effects, relaps prevention (Outcome);	additional outcome: quality of life, current well-being, hospitalization (duration) (Outcome);	peer-reviewed studies (RCTs, clinical trials, comparative studies) (types of study to be included);	placebo (e.g. exercises) or treatment as usual or no intervention (e.g. waiting list) (Comparator);
188	A flash of hope: Eye movement desensitization and reprocessing (emdr) therapy	Gainer, D; Alam, S; Alam, H; Redding, H			https://www.scopus.com/inward/record.uri?eid=2-s2.0-85100505565&partnerID=40&md5=78ef3998a4f338562d0bdcb10895b03e			relaxation technique: yoga, mindfulness or "mindfulness based stress reduction" or mbsr or "mindfulness intervention" or "mind body intervention*", "progressive muscle relaxation", "autogenic training", "tai chi", qigong, "breathing technique*", biofeedback) (Intervention/Exposure);	Patients with psychosis (F20.X /F23.X/F25.X) (Population);	primary outcome: extent of relaxation, r eduction of stress and anxiety symptoms (can be examined using appropriate scales) (Outcome);	secondary outcome: Reduction of psychotic symptoms (positive, negative or global), aggressery reduction, adverse effects, relaps prevention (Outcome);	additional outcome: quality of life, current well-being, hospitalization (duration) (Outcome);	peer-reviewed studies (RCTs, clinical trials, comparative studies) (types of study to be included);	placebo (e.g. exercises) or treatment as usual or no intervention (e.g. waiting list) (Comparator);
189	Anesthetic considerations for pediatric electroconvulsive therapy	Franklin, A D; Sobey, J H; Stickles, E T			https://www.scopus.com/inward/record.uri?eid=2-s2.0-85013500081&doi=10.1111%2Fpan.13115&partnerID=40&md5=504bab9969cb8ef70b648c228c30e41d	10.1111/pan.13115		relaxation technique: yoga, mindfulness or "mindfulness based stress reduction" or mbsr or "mindfulness intervention" or "mind body intervention*", "progressive muscle relaxation", "autogenic training", "tai chi", qigong, "breathing technique*", biofeedback) (Intervention/Exposure);	Patients with psychosis (F20.X /F23.X/F25.X) (Population);	primary outcome: extent of relaxation, r eduction of stress and anxiety symptoms (can be examined using appropriate scales) (Outcome);	secondary outcome: Reduction of psychotic symptoms (positive, negative or global), aggressery reduction, adverse effects, relaps prevention (Outcome);	additional outcome: quality of life, current well-being, hospitalization (duration) (Outcome);	peer-reviewed studies (RCTs, clinical trials, comparative studies) (types of study to be included);	placebo (e.g. exercises) or treatment as usual or no intervention (e.g. waiting list) (Comparator);
190	A mixed methods expert opinion study on the optimal content and format for an occupational therapy intervention to improve sleep in schizophrenia spectrum disorders.	Faulkner, Sophie M; Drake, Richard J; Ogden, Margaret; Gardani, Maria; Bee, Penny E			http://ovidsp.ovid.com/ovidweb.cgi?T=JS&PAGE=reference&D=psyc19&NEWS=N&AN=2022-70958-001 NL	https://dx.doi.org/10.1371/journal.pone.0269453	Introduction: People with schizophrenia spectrum disorder diagnoses commonly have poor sleep, which predicts various negative outcomes. The problems are diverse, including substantial circadian dysregulation, sleep-wake timing issues, hypersomnia (excessive sleep), and more classic insomnia. Methods: This paper reports on a mixed methods expert opinion study based on the principles of Delphi meth…	relaxation technique: yoga, mindfulness or "mindfulness based stress reduction" or mbsr or "mindfulness intervention" or "mind body intervention*", "progressive muscle relaxation", "autogenic training", "tai chi", qigong, "breathing technique*", biofeedback) (Intervention/Exposure);	Patients with psychosis (F20.X /F23.X/F25.X) (Population);	primary outcome: extent of relaxation, r eduction of stress and anxiety symptoms (can be examined using appropriate scales) (Outcome);	secondary outcome: Reduction of psychotic symptoms (positive, negative or global), aggressery reduction, adverse effects, relaps prevention (Outcome);	additional outcome: quality of life, current well-being, hospitalization (duration) (Outcome);	peer-reviewed studies (RCTs, clinical trials, comparative studies) (types of study to be included);	placebo (e.g. exercises) or treatment as usual or no intervention (e.g. waiting list) (Comparator);
191	Effectiveness of Rajyoga meditation as an adjunct to first-line treatment in patients with obsessive compulsive disorder	Mehta, K; Mehta, S; Chalana, H; Singh, H; Thaman, R			https://www.scopus.com/inward/record.uri?eid=2-s2.0-85097807684&doi=10.4103%2Fpsychiatry.IndianJPsychiatry_401_19&partnerID=40&md5=81e0a5f7f7334c7e260c6644226a2758	10.4103/psychiatry.IndianJPsychiatry_401_19	Background: Yoga is a set of mental, physical, and spiritual practices with its origin in ancient India. The renewed interest in Yoga has led to the exploration of its benefits in a variety of psychiatric disorders such as schizophrenia, depression, and anxiety disorders. There is a dearth of literature on the effect of yoga in obsessive compulsive disorder (OCD) in the Indian context. Aim: The p…	relaxation technique: yoga, mindfulness or "mindfulness based stress reduction" or mbsr or "mindfulness intervention" or "mind body intervention*", "progressive muscle relaxation", "autogenic training", "tai chi", qigong, "breathing technique*", biofeedback) (Intervention/Exposure);	Patients with psychosis (F20.X /F23.X/F25.X) (Population);	primary outcome: extent of relaxation, r eduction of stress and anxiety symptoms (can be examined using appropriate scales) (Outcome);	secondary outcome: Reduction of psychotic symptoms (positive, negative or global), aggressery reduction, adverse effects, relaps prevention (Outcome);	additional outcome: quality of life, current well-being, hospitalization (duration) (Outcome);	peer-reviewed studies (RCTs, clinical trials, comparative studies) (types of study to be included);	placebo (e.g. exercises) or treatment as usual or no intervention (e.g. waiting list) (Comparator);
192	Do trauma-focussed psychological interventions have an effect on psychotic symptoms? A systematic review and meta-analysis	Brand, R M; McEnery, C; Rossell, S; Bendall, S; Thomas, N			https://www.scopus.com/inward/record.uri?eid=2-s2.0-85028073182&doi=10.1016%2Fj.schres.2017.08.037&partnerID=40&md5=35d4fd9db673abe2f93e3602791f98a9	10.1016/j.schres.2017.08.037	There is growing recognition of the relationship between trauma, posttraumatic stress disorder (PTSD) and psychosis. There may be overlaps in causal mechanisms involved in the development of PTSD and psychosis following traumatic or adverse events. Trauma-focussed treatments found to be effective in treating PTSD may therefore represent a new direction in the psychological treatment of psychosis.…	relaxation technique: yoga, mindfulness or "mindfulness based stress reduction" or mbsr or "mindfulness intervention" or "mind body intervention*", "progressive muscle relaxation", "autogenic training", "tai chi", qigong, "breathing technique*", biofeedback) (Intervention/Exposure);	Patients with psychosis (F20.X /F23.X/F25.X) (Population);	primary outcome: extent of relaxation, r eduction of stress and anxiety symptoms (can be examined using appropriate scales) (Outcome);	secondary outcome: Reduction of psychotic symptoms (positive, negative or global), aggressery reduction, adverse effects, relaps prevention (Outcome);	additional outcome: quality of life, current well-being, hospitalization (duration) (Outcome);	peer-reviewed studies (RCTs, clinical trials, comparative studies) (types of study to be included);	placebo (e.g. exercises) or treatment as usual or no intervention (e.g. waiting list) (Comparator);
193	Feasibility, safety, and preliminary efficacy of Low Amplitude Seizure Therapy (LAP-ST): A proof of concept clinical trial in Man	Youssef, Nagy A.; Sidhom, Emad				10.1016/j.jad.2017.06.022	Background Current pulse amplitude used in clinical ECT may be higher than needed. Reducing pulse amplitude may improve focality of the electric field and thus cognitive adverse effects. Here we examine the feasibility, safety, and whether Low Pulse Amplitude Seizure Therapy (LAP-ST, 0.5–0.6 A) minimizes cognitive adverse effects while retaining efficacy. Methods Patients with treatment-resistant…	relaxation technique: yoga, mindfulness or "mindfulness based stress reduction" or mbsr or "mindfulness intervention" or "mind body intervention*", "progressive muscle relaxation", "autogenic training", "tai chi", qigong, "breathing technique*", biofeedback) (Intervention/Exposure);	Patients with psychosis (F20.X /F23.X/F25.X) (Population);	primary outcome: extent of relaxation, r eduction of stress and anxiety symptoms (can be examined using appropriate scales) (Outcome);	secondary outcome: Reduction of psychotic symptoms (positive, negative or global), aggressery reduction, adverse effects, relaps prevention (Outcome);	additional outcome: quality of life, current well-being, hospitalization (duration) (Outcome);	peer-reviewed studies (RCTs, clinical trials, comparative studies) (types of study to be included);	placebo (e.g. exercises) or treatment as usual or no intervention (e.g. waiting list) (Comparator);
194	Creative Approaches to Mental Health: A Critical Analysis of the Mindfulness Agenda in Sussex	Spiegelhalter, K			https://www.scopus.com/inward/record.uri?eid=2-s2.0-85142114252&doi=10.1163%2F9781848881907_016&partnerID=40&md5=2b264e35b410b2cd52fd8230e7aec6e3	10.1163/9781848881907_016	Mindfulness is a packaged intervention with current popularity in Sussex. This study explores how it is embedded in mental health services, the processes of gathering and presenting evidence, how the experience of patients is organisationally shaped and the importance of indirect interventions. These forms of intervention are what has been termed ‘choice architecture’ by proponents of the ‘nudge …	relaxation technique: yoga, mindfulness or "mindfulness based stress reduction" or mbsr or "mindfulness intervention" or "mind body intervention*", "progressive muscle relaxation", "autogenic training", "tai chi", qigong, "breathing technique*", biofeedback) (Intervention/Exposure);	Patients with psychosis (F20.X /F23.X/F25.X) (Population);	primary outcome: extent of relaxation, r eduction of stress and anxiety symptoms (can be examined using appropriate scales) (Outcome);	secondary outcome: Reduction of psychotic symptoms (positive, negative or global), aggressery reduction, adverse effects, relaps prevention (Outcome);	additional outcome: quality of life, current well-being, hospitalization (duration) (Outcome);	peer-reviewed studies (RCTs, clinical trials, comparative studies) (types of study to be included);	placebo (e.g. exercises) or treatment as usual or no intervention (e.g. waiting list) (Comparator);
195	Cognitive and behavioural effects of physical exercise in psychiatric patients	Knöchel, C; Oertel-Knöchel, V; O'Dwyer, L; Prvulovic, D; Alves, G; Kollmann, B; Hampel, H			https://www.scopus.com/inward/record.uri?eid=2-s2.0-82955222900&doi=10.1016%2Fj.pneurobio.2011.11.007&partnerID=40&md5=0cf62f44599f36b429cf57b929ca1021	10.1016/j.pneurobio.2011.11.007	The current review outlines the under-appreciated effects of physical exercise on the course of psychiatric disorders, focussing on recent findings from animal and human research. Several studies have shown that regular physical exercise is significantly beneficial for psychiatric patients both on a biological and a psychological level. Positive effects of controlled exercise include improved met…	relaxation technique: yoga, mindfulness or "mindfulness based stress reduction" or mbsr or "mindfulness intervention" or "mind body intervention*", "progressive muscle relaxation", "autogenic training", "tai chi", qigong, "breathing technique*", biofeedback) (Intervention/Exposure);	Patients with psychosis (F20.X /F23.X/F25.X) (Population);	primary outcome: extent of relaxation, r eduction of stress and anxiety symptoms (can be examined using appropriate scales) (Outcome);	secondary outcome: Reduction of psychotic symptoms (positive, negative or global), aggressery reduction, adverse effects, relaps prevention (Outcome);	additional outcome: quality of life, current well-being, hospitalization (duration) (Outcome);	peer-reviewed studies (RCTs, clinical trials, comparative studies) (types of study to be included);	placebo (e.g. exercises) or treatment as usual or no intervention (e.g. waiting list) (Comparator);
197	The role of phosphodiesterase inhibitors in the management of pulmonary vascular diseases	Butrous, G			https://www.scopus.com/inward/record.uri?eid=2-s2.0-85035045917&doi=10.5339%2Fgcsp.2014.42&partnerID=40&md5=d1e542def2d932fa6b7c8d6199392955	10.5339/gcsp.2014.42		relaxation technique: yoga, mindfulness or "mindfulness based stress reduction" or mbsr or "mindfulness intervention" or "mind body intervention*", "progressive muscle relaxation", "autogenic training", "tai chi", qigong, "breathing technique*", biofeedback) (Intervention/Exposure);	Patients with psychosis (F20.X /F23.X/F25.X) (Population);	primary outcome: extent of relaxation, r eduction of stress and anxiety symptoms (can be examined using appropriate scales) (Outcome);	secondary outcome: Reduction of psychotic symptoms (positive, negative or global), aggressery reduction, adverse effects, relaps prevention (Outcome);	additional outcome: quality of life, current well-being, hospitalization (duration) (Outcome);	peer-reviewed studies (RCTs, clinical trials, comparative studies) (types of study to be included);	placebo (e.g. exercises) or treatment as usual or no intervention (e.g. waiting list) (Comparator);
199	Psychopharmacologic and Behavioral Treatments for Functional Gastrointestinal Disorders	Grover, M; Drossman, D A			https://www.scopus.com/inward/record.uri?eid=2-s2.0-68249139039&doi=10.1016%2Fj.giec.2008.12.001&partnerID=40&md5=5db56e9f797c895c8c178be86292c591	10.1016/j.giec.2008.12.001		relaxation technique: yoga, mindfulness or "mindfulness based stress reduction" or mbsr or "mindfulness intervention" or "mind body intervention*", "progressive muscle relaxation", "autogenic training", "tai chi", qigong, "breathing technique*", biofeedback) (Intervention/Exposure);	Patients with psychosis (F20.X /F23.X/F25.X) (Population);	primary outcome: extent of relaxation, r eduction of stress and anxiety symptoms (can be examined using appropriate scales) (Outcome);	secondary outcome: Reduction of psychotic symptoms (positive, negative or global), aggressery reduction, adverse effects, relaps prevention (Outcome);	additional outcome: quality of life, current well-being, hospitalization (duration) (Outcome);	peer-reviewed studies (RCTs, clinical trials, comparative studies) (types of study to be included);	placebo (e.g. exercises) or treatment as usual or no intervention (e.g. waiting list) (Comparator);
200	Mobile intervention for individuals with psychosis, dual disorders, and their common comorbidities: A literature review	Pennou, A; Lecomte, T; Potvin, S; Khazaal, Y			https://www.scopus.com/inward/record.uri?eid=2-s2.0-85068135814&doi=10.3389%2Ffpsyt.2019.00302&partnerID=40&md5=db431039c8e81ae615ccebd01ac6fdc1	10.3389/fpsyt.2019.00302	Over 50% of people diagnosed with a severe mental illness, such as schizophrenia or bipolar disorder, will meet criteria for a substance use disorder in their lifetime. This dual disorder often starts during youth and leads to significant societal costs, including lower employability rates, more hospitalizations, and higher risk of homelessness and of suicide attempts when compared to those with …	relaxation technique: yoga, mindfulness or "mindfulness based stress reduction" or mbsr or "mindfulness intervention" or "mind body intervention*", "progressive muscle relaxation", "autogenic training", "tai chi", qigong, "breathing technique*", biofeedback) (Intervention/Exposure);	Patients with psychosis (F20.X /F23.X/F25.X) (Population);	primary outcome: extent of relaxation, r eduction of stress and anxiety symptoms (can be examined using appropriate scales) (Outcome);	secondary outcome: Reduction of psychotic symptoms (positive, negative or global), aggressery reduction, adverse effects, relaps prevention (Outcome);	additional outcome: quality of life, current well-being, hospitalization (duration) (Outcome);	peer-reviewed studies (RCTs, clinical trials, comparative studies) (types of study to be included);	placebo (e.g. exercises) or treatment as usual or no intervention (e.g. waiting list) (Comparator);
201	New trends in psychotherapy. The role of time perspective in mental health and practiced therapeutic interventions	Mostowik, J; Cyranka, K			https://www.scopus.com/inward/record.uri?eid=2-s2.0-85049042645&partnerID=40&md5=52f9da661b99ecdf84c08920f509d005			relaxation technique: yoga, mindfulness or "mindfulness based stress reduction" or mbsr or "mindfulness intervention" or "mind body intervention*", "progressive muscle relaxation", "autogenic training", "tai chi", qigong, "breathing technique*", biofeedback) (Intervention/Exposure);	Patients with psychosis (F20.X /F23.X/F25.X) (Population);	primary outcome: extent of relaxation, r eduction of stress and anxiety symptoms (can be examined using appropriate scales) (Outcome);	secondary outcome: Reduction of psychotic symptoms (positive, negative or global), aggressery reduction, adverse effects, relaps prevention (Outcome);	additional outcome: quality of life, current well-being, hospitalization (duration) (Outcome);	peer-reviewed studies (RCTs, clinical trials, comparative studies) (types of study to be included);	placebo (e.g. exercises) or treatment as usual or no intervention (e.g. waiting list) (Comparator);
202	Strategies for psychiatric rehabilitation and their cognitive outcomes in schizophrenia: Review of last five-year studies	Rampino, A; Falcone, R M; Giannuzzi, A; Masellis, R; Antonucci, L A; Torretta, S			https://www.scopus.com/inward/record.uri?eid=2-s2.0-85107970116&doi=10.2174%2F1745017902117010031&partnerID=40&md5=52493f18f11418fa7f278d87cedfe636	10.2174/1745017902117010031	Background: Cognitive deficits are core features of Schizophrenia, showing poor response to antipsychotic treatment, therefore non-pharmacological rehabilitative approaches to such a symptom domain need to be identified. However, since not all patients with Schizophrenia exhibit the same cognitive impairment profile, individualized rehabilitative approaches should be set up. Objectives: We explor…	relaxation technique: yoga, mindfulness or "mindfulness based stress reduction" or mbsr or "mindfulness intervention" or "mind body intervention*", "progressive muscle relaxation", "autogenic training", "tai chi", qigong, "breathing technique*", biofeedback) (Intervention/Exposure);	Patients with psychosis (F20.X /F23.X/F25.X) (Population);	primary outcome: extent of relaxation, r eduction of stress and anxiety symptoms (can be examined using appropriate scales) (Outcome);	secondary outcome: Reduction of psychotic symptoms (positive, negative or global), aggressery reduction, adverse effects, relaps prevention (Outcome);	additional outcome: quality of life, current well-being, hospitalization (duration) (Outcome);	peer-reviewed studies (RCTs, clinical trials, comparative studies) (types of study to be included);	placebo (e.g. exercises) or treatment as usual or no intervention (e.g. waiting list) (Comparator);
204	Mindfulness-based interventions in the early phase of affective and non-affective psychoses: Special Section on "Translational and Neuroscience Studies in Affective Disorders" Section Editor, Maria Nobile MD, PhD.	Perlini, Cinzia; Bellani, Marcella; Rossetti, Maria Gloria; Rossin, Giulia; Zovetti, Niccolo; Rossi, Alberto; Bressi, Cinzia; Piccolo, Lidia Del; Brambilla Cinzia; ORCID: https://orcid.org/0000-0002-4281-0920 AI			http://ovidsp.ovid.com/ovidweb.cgi?T=JS&PAGE=reference&D=psyc17&NEWS=N&AN=2019-63190-001 NL	https://dx.doi.org/10.1016/j.jad.2019.10.011	Background: In the last 10 years, psychological approaches based on mindfulness techniques have been proposed for the management of psychotic experiences. Method: In this brief review we summarized, to our knowledge for the first time, published studies on mindfulness-based interventions (MBIs) applied to the early phase of major psychoses (affective and non-affective). Results: Despite the great…	relaxation technique: yoga, mindfulness or "mindfulness based stress reduction" or mbsr or "mindfulness intervention" or "mind body intervention*", "progressive muscle relaxation", "autogenic training", "tai chi", qigong, "breathing technique*", biofeedback) (Intervention/Exposure);	Patients with psychosis (F20.X /F23.X/F25.X) (Population);	primary outcome: extent of relaxation, r eduction of stress and anxiety symptoms (can be examined using appropriate scales) (Outcome);	secondary outcome: Reduction of psychotic symptoms (positive, negative or global), aggressery reduction, adverse effects, relaps prevention (Outcome);	additional outcome: quality of life, current well-being, hospitalization (duration) (Outcome);	peer-reviewed studies (RCTs, clinical trials, comparative studies) (types of study to be included);	placebo (e.g. exercises) or treatment as usual or no intervention (e.g. waiting list) (Comparator);
205	Compassion and loving-kindness meditation: An overview and prospects for the application in clinical samples.	Graser, Johannes; Stangier, Ulrich			http://ovidsp.ovid.com/ovidweb.cgi?T=JS&PAGE=reference&D=psyc15&NEWS=N&AN=2018-34805-003 NL	https://dx.doi.org/10.1097/HRP.0000000000000192	Objectives: This article presents a brief overview of the empirical evidence of well-established mindfulness interventions and an in-depth review of less-established compassion-based interventions (CBIs) and loving-kindness meditation (LKM). Definitions, cognitive and physiological mechanisms, and methods of assessment are discussed. Method: A literature review using the databases Google Scholar,…	relaxation technique: yoga, mindfulness or "mindfulness based stress reduction" or mbsr or "mindfulness intervention" or "mind body intervention*", "progressive muscle relaxation", "autogenic training", "tai chi", qigong, "breathing technique*", biofeedback) (Intervention/Exposure);	Patients with psychosis (F20.X /F23.X/F25.X) (Population);	primary outcome: extent of relaxation, r eduction of stress and anxiety symptoms (can be examined using appropriate scales) (Outcome);	secondary outcome: Reduction of psychotic symptoms (positive, negative or global), aggressery reduction, adverse effects, relaps prevention (Outcome);	additional outcome: quality of life, current well-being, hospitalization (duration) (Outcome);	peer-reviewed studies (RCTs, clinical trials, comparative studies) (types of study to be included);	placebo (e.g. exercises) or treatment as usual or no intervention (e.g. waiting list) (Comparator);
206	Psychiatric aspects of chronic lung disease	Jain, A; Lolak, S			https://www.scopus.com/inward/record.uri?eid=2-s2.0-65749115742&doi=10.1007%2Fs11920-009-0034-9&partnerID=40&md5=d509dce2fc28224495e1f5fe3fe6dfad	10.1007/s11920-009-0034-9		relaxation technique: yoga, mindfulness or "mindfulness based stress reduction" or mbsr or "mindfulness intervention" or "mind body intervention*", "progressive muscle relaxation", "autogenic training", "tai chi", qigong, "breathing technique*", biofeedback) (Intervention/Exposure);	Patients with psychosis (F20.X /F23.X/F25.X) (Population);	primary outcome: extent of relaxation, r eduction of stress and anxiety symptoms (can be examined using appropriate scales) (Outcome);	secondary outcome: Reduction of psychotic symptoms (positive, negative or global), aggressery reduction, adverse effects, relaps prevention (Outcome);	additional outcome: quality of life, current well-being, hospitalization (duration) (Outcome);	peer-reviewed studies (RCTs, clinical trials, comparative studies) (types of study to be included);	placebo (e.g. exercises) or treatment as usual or no intervention (e.g. waiting list) (Comparator);
207	The subjective experience of taking antipsychotic medication: A content analysis of Internet data	Moncrieff, J; Cohen, D; Mason, J P			https://www.scopus.com/inward/record.uri?eid=2-s2.0-67649989050&doi=10.1111%2Fj.1600-0447.2009.01356.x&partnerID=40&md5=cd0abe6f49ee91e609896f5e17310c32	10.1111/j.1600-0447.2009.01356.x		relaxation technique: yoga, mindfulness or "mindfulness based stress reduction" or mbsr or "mindfulness intervention" or "mind body intervention*", "progressive muscle relaxation", "autogenic training", "tai chi", qigong, "breathing technique*", biofeedback) (Intervention/Exposure);	Patients with psychosis (F20.X /F23.X/F25.X) (Population);	primary outcome: extent of relaxation, r eduction of stress and anxiety symptoms (can be examined using appropriate scales) (Outcome);	secondary outcome: Reduction of psychotic symptoms (positive, negative or global), aggressery reduction, adverse effects, relaps prevention (Outcome);	additional outcome: quality of life, current well-being, hospitalization (duration) (Outcome);	peer-reviewed studies (RCTs, clinical trials, comparative studies) (types of study to be included);	placebo (e.g. exercises) or treatment as usual or no intervention (e.g. waiting list) (Comparator);
208	Formulation of Mindfulness States as a Network Optimization Problem and an Attempt to Identify Key Brain Pathways Using Digital Annealer	Nakamura, H; Tawatsuji, Y; Matsui, T; Nakamura, M; Kimura, K; Fujisawa, H			https://www.scopus.com/inward/record.uri?eid=2-s2.0-85141844944&doi=10.1587%2Ftransinf.2021EDP7228&partnerID=40&md5=bfa638029756ec018bf473e4fd0b7e99	10.1587/transinf.2021EDP7228	Although intervention practices like mindfulness meditation have proven effective in treating psychosis, there is no clarity on the mechanism of information propagation in the brain. In this study, we formulated a network optimization problem and searched for the optimal solution using Digital Annealer developed by Fujitsu Ltd. This is inspired by quantum computing and is effective in solving lar…	relaxation technique: yoga, mindfulness or "mindfulness based stress reduction" or mbsr or "mindfulness intervention" or "mind body intervention*", "progressive muscle relaxation", "autogenic training", "tai chi", qigong, "breathing technique*", biofeedback) (Intervention/Exposure);	Patients with psychosis (F20.X /F23.X/F25.X) (Population);	primary outcome: extent of relaxation, r eduction of stress and anxiety symptoms (can be examined using appropriate scales) (Outcome);	secondary outcome: Reduction of psychotic symptoms (positive, negative or global), aggressery reduction, adverse effects, relaps prevention (Outcome);	additional outcome: quality of life, current well-being, hospitalization (duration) (Outcome);	peer-reviewed studies (RCTs, clinical trials, comparative studies) (types of study to be included);	placebo (e.g. exercises) or treatment as usual or no intervention (e.g. waiting list) (Comparator);
209	Transient aphasia after right-unilateral ultrabrief electroconvulsive therapy: A case report	Buday, J; Albrecht, J; Mares, T; Raboch, J; Anders, M			https://www.scopus.com/inward/record.uri?eid=2-s2.0-85051977697&doi=10.1016%2Fj.brs.2018.06.007&partnerID=40&md5=78d573e6253d12095e5d333d0771f8ce	10.1016/j.brs.2018.06.007		relaxation technique: yoga, mindfulness or "mindfulness based stress reduction" or mbsr or "mindfulness intervention" or "mind body intervention*", "progressive muscle relaxation", "autogenic training", "tai chi", qigong, "breathing technique*", biofeedback) (Intervention/Exposure);	Patients with psychosis (F20.X /F23.X/F25.X) (Population);	primary outcome: extent of relaxation, r eduction of stress and anxiety symptoms (can be examined using appropriate scales) (Outcome);	secondary outcome: Reduction of psychotic symptoms (positive, negative or global), aggressery reduction, adverse effects, relaps prevention (Outcome);	additional outcome: quality of life, current well-being, hospitalization (duration) (Outcome);	peer-reviewed studies (RCTs, clinical trials, comparative studies) (types of study to be included);	placebo (e.g. exercises) or treatment as usual or no intervention (e.g. waiting list) (Comparator);
210	In- and outpatient lifestyle interventions on diet and exercise and their effect on physical and psychological health: a systematic review and meta-analysis of randomised controlled trials in patients with schizophrenia spectrum disorders and first episod	Fernandez-Abascal, B; Suarez-Pinilla, P; Cobo-Corrales, C; Crespo-Facorro, B; Suarez-Pinilla, M				10.1016/j.neubiorev.2021.01.005	Patients with non-affective psychosis often lead unhealthy lifestyles. We performed a systematic review and meta-analysis on non-pharmacological RCTs for improvement of diet and physical activity in non-affective psychosis patients, including first-episode psychosis. A variety of outcomes was analysed, including metabolic, psychopathology, cognitive, functional and quality of life outcomes. Fifty…	relaxation technique: yoga, mindfulness or "mindfulness based stress reduction" or mbsr or "mindfulness intervention" or "mind body intervention*", "progressive muscle relaxation", "autogenic training", "tai chi", qigong, "breathing technique*", biofeedback) (Intervention/Exposure);	Patients with psychosis (F20.X /F23.X/F25.X) (Population);	primary outcome: extent of relaxation, r eduction of stress and anxiety symptoms (can be examined using appropriate scales) (Outcome);	secondary outcome: Reduction of psychotic symptoms (positive, negative or global), aggressery reduction, adverse effects, relaps prevention (Outcome);	additional outcome: quality of life, current well-being, hospitalization (duration) (Outcome);	peer-reviewed studies (RCTs, clinical trials, comparative studies) (types of study to be included);	placebo (e.g. exercises) or treatment as usual or no intervention (e.g. waiting list) (Comparator);
211	Effect of a social skills training program in a patient with schizophrenia: A clinical case.	Hamon-Delbar, Laure; Magneron, Eurydice			http://ovidsp.ovid.com/ovidweb.cgi?T=JS&PAGE=reference&D=psyc10&NEWS=N&AN=2013-42886-003	https://dx.doi.org/10.1016/j.jtcc.2013.10.002	Understanding schizophrenia is grounded in the stress-vulnerability-adaptive competence explanatory model [1], which requires multidimensional therapy, such as that promoted by psychosocial rehabilitation. We now know that poor social skills are a vulnerability factor, which not only aggravate patients' symptoms but also undermine their inclusion in daily life. Patients with schizophrenia, who ha…	relaxation technique: yoga, mindfulness or "mindfulness based stress reduction" or mbsr or "mindfulness intervention" or "mind body intervention*", "progressive muscle relaxation", "autogenic training", "tai chi", qigong, "breathing technique*", biofeedback) (Intervention/Exposure);	Patients with psychosis (F20.X /F23.X/F25.X) (Population);	primary outcome: extent of relaxation, r eduction of stress and anxiety symptoms (can be examined using appropriate scales) (Outcome);	secondary outcome: Reduction of psychotic symptoms (positive, negative or global), aggressery reduction, adverse effects, relaps prevention (Outcome);	additional outcome: quality of life, current well-being, hospitalization (duration) (Outcome);	peer-reviewed studies (RCTs, clinical trials, comparative studies) (types of study to be included);	placebo (e.g. exercises) or treatment as usual or no intervention (e.g. waiting list) (Comparator);
212	Evidence map of mindfulness for stages of psychosis: State of the literature and implications for future research.	Reich, Daniel; Evans, Subhadra; Nelson, Barnaby; Hickey, Tara; O'Shea Daniel; ORCID: https://orcid.org/0000-0003-0446-2301 AI			http://ovidsp.ovid.com/ovidweb.cgi?T=JS&PAGE=reference&D=psyc18&NEWS=N&AN=2021-33093-001 NL	https://dx.doi.org/10.1007/s12671-021-01611-x	Objectives: How to best implement mindfulness interventions within different stages of psychosis (high risk for psychosis, first episode psychosis (FEP), established psychosis) remains relatively unexplored. Understanding where and how mindfulness research has been conducted at different stages of illness can guide future research, and improve intervention acceptability and treatment effects. Met…	relaxation technique: yoga, mindfulness or "mindfulness based stress reduction" or mbsr or "mindfulness intervention" or "mind body intervention*", "progressive muscle relaxation", "autogenic training", "tai chi", qigong, "breathing technique*", biofeedback) (Intervention/Exposure);	Patients with psychosis (F20.X /F23.X/F25.X) (Population);	primary outcome: extent of relaxation, r eduction of stress and anxiety symptoms (can be examined using appropriate scales) (Outcome);	secondary outcome: Reduction of psychotic symptoms (positive, negative or global), aggressery reduction, adverse effects, relaps prevention (Outcome);	additional outcome: quality of life, current well-being, hospitalization (duration) (Outcome);	peer-reviewed studies (RCTs, clinical trials, comparative studies) (types of study to be included);	placebo (e.g. exercises) or treatment as usual or no intervention (e.g. waiting list) (Comparator);
213	Therapeutic Considerations in Individuals at Clinical Risk for Developing Psychosis	Singh, F; DeJoseph, M; Cadenhead, K S			https://www.scopus.com/inward/record.uri?eid=2-s2.0-85065158760&doi=10.1007%2Fs40501-014-0009-2&partnerID=40&md5=1f262faa5cd9c85279dd92e2b5d141d3	10.1007/s40501-014-0009-2	In the last two decades, increased focus has been placed on earlier identification and treatment of psychotic illness in an effort to prevent illness onset and/or long-term sequelae of schizophrenia. Typically, a 16- or 17-year-old young man or woman is referred to our clinic by a mental health provider who has noted thought disorder (referential thoughts, suspiciousness) in addition to depressio…	relaxation technique: yoga, mindfulness or "mindfulness based stress reduction" or mbsr or "mindfulness intervention" or "mind body intervention*", "progressive muscle relaxation", "autogenic training", "tai chi", qigong, "breathing technique*", biofeedback) (Intervention/Exposure);	Patients with psychosis (F20.X /F23.X/F25.X) (Population);	primary outcome: extent of relaxation, r eduction of stress and anxiety symptoms (can be examined using appropriate scales) (Outcome);	secondary outcome: Reduction of psychotic symptoms (positive, negative or global), aggressery reduction, adverse effects, relaps prevention (Outcome);	additional outcome: quality of life, current well-being, hospitalization (duration) (Outcome);	peer-reviewed studies (RCTs, clinical trials, comparative studies) (types of study to be included);	placebo (e.g. exercises) or treatment as usual or no intervention (e.g. waiting list) (Comparator);
214	Prevalence and predictors of treatment dropout from physical activity interventions in schizophrenia: a meta-analysis	Vancampfort, D; Rosenbaum, S; Schuch, F B; Ward, P B; Probst, M; Stubbs, B				10.1016/j.genhosppsych.2015.11.008	Objective Physical activity interventions have been shown to improve the health of people with schizophrenia, yet treatment dropout poses an important challenge in this population, and rates vary substantially across studies. We conducted a meta-analysis to investigate the prevalence and predictors of treatment dropout in physical activity interventions in people with schizophrenia. Method We sys…	relaxation technique: yoga, mindfulness or "mindfulness based stress reduction" or mbsr or "mindfulness intervention" or "mind body intervention*", "progressive muscle relaxation", "autogenic training", "tai chi", qigong, "breathing technique*", biofeedback) (Intervention/Exposure);	Patients with psychosis (F20.X /F23.X/F25.X) (Population);	primary outcome: extent of relaxation, r eduction of stress and anxiety symptoms (can be examined using appropriate scales) (Outcome);	secondary outcome: Reduction of psychotic symptoms (positive, negative or global), aggressery reduction, adverse effects, relaps prevention (Outcome);	additional outcome: quality of life, current well-being, hospitalization (duration) (Outcome);	peer-reviewed studies (RCTs, clinical trials, comparative studies) (types of study to be included);	placebo (e.g. exercises) or treatment as usual or no intervention (e.g. waiting list) (Comparator);
215	Analysis of severe and threefold atypical and serious course of catatonic-paranoid psychosis.	Zyss, Tomasz; Franczuk, Pawel; Potoczek, Anna; Zieba, Andrzej; Dudek, Dominika; Cwiklinski, Zbigniew; Rostworowska, Maryna; Pieniazek, Witold; Rewiuk, Krzysztof; Grodzicki, Tomasz; Bosak, Magdalena; Banaszkiewicz, Krzysztof; Zwolinska, Grazyna; Szczudlik, Andrzej			http://ovidsp.ovid.com/ovidweb.cgi?T=JS&PAGE=reference&D=psyc7&NEWS=N&AN=2011-25023-010 NL		The paper describes the difficult course of catatonic-paranoid psychosis which began with symptoms similar to the myasthenia. The growing symptoms of catatonia (in this oral mechanisms with the compulsion of mastication, injuring with teeth of the mouth, tongue biting and damage, such as lockjaw) brought about choking which was followed by aspiration pneumonia. The patient had to have pharmacolog…	relaxation technique: yoga, mindfulness or "mindfulness based stress reduction" or mbsr or "mindfulness intervention" or "mind body intervention*", "progressive muscle relaxation", "autogenic training", "tai chi", qigong, "breathing technique*", biofeedback) (Intervention/Exposure);	Patients with psychosis (F20.X /F23.X/F25.X) (Population);	primary outcome: extent of relaxation, r eduction of stress and anxiety symptoms (can be examined using appropriate scales) (Outcome);	secondary outcome: Reduction of psychotic symptoms (positive, negative or global), aggressery reduction, adverse effects, relaps prevention (Outcome);	additional outcome: quality of life, current well-being, hospitalization (duration) (Outcome);	peer-reviewed studies (RCTs, clinical trials, comparative studies) (types of study to be included);	placebo (e.g. exercises) or treatment as usual or no intervention (e.g. waiting list) (Comparator);
217	Mhealth based mental health support counselling service for covid-19 suspect and positive patients in isolation facilities	Chandra, M; Rai, C B; Sandhu, V K; Kumari, N; Vishnoi, S; Aman, S; Gautam, N			https://www.scopus.com/inward/record.uri?eid=2-s2.0-85115642814&partnerID=40&md5=2d80a4845806e70c851741f058e9224c			relaxation technique: yoga, mindfulness or "mindfulness based stress reduction" or mbsr or "mindfulness intervention" or "mind body intervention*", "progressive muscle relaxation", "autogenic training", "tai chi", qigong, "breathing technique*", biofeedback) (Intervention/Exposure);	Patients with psychosis (F20.X /F23.X/F25.X) (Population);	primary outcome: extent of relaxation, r eduction of stress and anxiety symptoms (can be examined using appropriate scales) (Outcome);	secondary outcome: Reduction of psychotic symptoms (positive, negative or global), aggressery reduction, adverse effects, relaps prevention (Outcome);	additional outcome: quality of life, current well-being, hospitalization (duration) (Outcome);	peer-reviewed studies (RCTs, clinical trials, comparative studies) (types of study to be included);	placebo (e.g. exercises) or treatment as usual or no intervention (e.g. waiting list) (Comparator);
218	Human body’s health function improvement by various whole-body sports exercises	Hu, J; Yang, J			https://www.scopus.com/inward/record.uri?eid=2-s2.0-85111814236&doi=10.1590%2F1517-8692202127032021_0107&partnerID=40&md5=b849093de0ac3ce17cc6c66630683dcb	10.1590/1517-8692202127032021_0107	Introduction Studies have shown that physical exercise is beneficial to people’s overall physical and mental health, but few research reports on the effects of different physical exercises on people’s human health. Object The paper explores the difference in human health function between people who adhere to traditional health sports and those who rarely exercise and provide a scientific basis fo…	relaxation technique: yoga, mindfulness or "mindfulness based stress reduction" or mbsr or "mindfulness intervention" or "mind body intervention*", "progressive muscle relaxation", "autogenic training", "tai chi", qigong, "breathing technique*", biofeedback) (Intervention/Exposure);	Patients with psychosis (F20.X /F23.X/F25.X) (Population);	primary outcome: extent of relaxation, r eduction of stress and anxiety symptoms (can be examined using appropriate scales) (Outcome);	secondary outcome: Reduction of psychotic symptoms (positive, negative or global), aggressery reduction, adverse effects, relaps prevention (Outcome);	additional outcome: quality of life, current well-being, hospitalization (duration) (Outcome);	peer-reviewed studies (RCTs, clinical trials, comparative studies) (types of study to be included);	placebo (e.g. exercises) or treatment as usual or no intervention (e.g. waiting list) (Comparator);
219	Mindfulness-Based Interventions for the Occurrence of Postpartum Depression in Elderly Primiparas	Mei, R; Peng, F; Xiong, J; Liu, C; Liu, X; Wang, F; Lv, L			https://www.scopus.com/inward/record.uri?eid=2-s2.0-85136580257&doi=10.1155%2F2022%2F4202676&partnerID=40&md5=09ad42e0249d80c77effee7792d08500	10.1155/2022/4202676		relaxation technique: yoga, mindfulness or "mindfulness based stress reduction" or mbsr or "mindfulness intervention" or "mind body intervention*", "progressive muscle relaxation", "autogenic training", "tai chi", qigong, "breathing technique*", biofeedback) (Intervention/Exposure);	Patients with psychosis (F20.X /F23.X/F25.X) (Population);	primary outcome: extent of relaxation, r eduction of stress and anxiety symptoms (can be examined using appropriate scales) (Outcome);	secondary outcome: Reduction of psychotic symptoms (positive, negative or global), aggressery reduction, adverse effects, relaps prevention (Outcome);	additional outcome: quality of life, current well-being, hospitalization (duration) (Outcome);	peer-reviewed studies (RCTs, clinical trials, comparative studies) (types of study to be included);	placebo (e.g. exercises) or treatment as usual or no intervention (e.g. waiting list) (Comparator);
220	Comparison of Changes in Physical Fitness, Physical Self-Concept, Global Self-Esteem, Depression and Anxiety Following Two Different Psychomotor Therapy Programs in Non-Psychotic Psychiatric Inpatients.	Knapen, Jan; Van Coppenolle, Herman; Peuskens, Joseph; Pieters, Guido; Knapen, Koen			http://ovidsp.ovid.com/ovidweb.cgi?T=JS&PAGE=reference&D=psyc5&NEWS=N&AN=2006-09685-004		Generally, depressed and anxious psychiatric patients have a weak physical fitness and low physical self-concept and global self-esteem. The objectives of this randomized controlled trial were (1) to compare the changes in cardio-respiratory and muscular fitness, and the changes in physical self-concept after participation in one of two psychomotor therapy programs in a sample group of nonpsychot…	relaxation technique: yoga, mindfulness or "mindfulness based stress reduction" or mbsr or "mindfulness intervention" or "mind body intervention*", "progressive muscle relaxation", "autogenic training", "tai chi", qigong, "breathing technique*", biofeedback) (Intervention/Exposure);	Patients with psychosis (F20.X /F23.X/F25.X) (Population);	primary outcome: extent of relaxation, r eduction of stress and anxiety symptoms (can be examined using appropriate scales) (Outcome);	secondary outcome: Reduction of psychotic symptoms (positive, negative or global), aggressery reduction, adverse effects, relaps prevention (Outcome);	additional outcome: quality of life, current well-being, hospitalization (duration) (Outcome);	peer-reviewed studies (RCTs, clinical trials, comparative studies) (types of study to be included);	placebo (e.g. exercises) or treatment as usual or no intervention (e.g. waiting list) (Comparator);
221	Mindfulness groups for early psychosis: A qualitative study.	Ashcroft, Katie; Barrow, Faye; Lee, Rebecca; MacKinnon, Katharine			http://ovidsp.ovid.com/ovidweb.cgi?T=JS&PAGE=reference&D=psyc9&NEWS=N&AN=2012-19024-007 NL	https://dx.doi.org/10.1111/j.2044-8341.2011.02031.x	Objectives: The aim of the study was to explore experiences of practising mindfulness in participants within an early intervention for psychosis (EIP) service. Design: A qualitative research methodology was used - that of grounded theory. This was chosen as it enabled examination of clients' experiences of mindfulness practice. Methods: The experience of mindfulness among nine people within an EI…	relaxation technique: yoga, mindfulness or "mindfulness based stress reduction" or mbsr or "mindfulness intervention" or "mind body intervention*", "progressive muscle relaxation", "autogenic training", "tai chi", qigong, "breathing technique*", biofeedback) (Intervention/Exposure);	Patients with psychosis (F20.X /F23.X/F25.X) (Population);	primary outcome: extent of relaxation, r eduction of stress and anxiety symptoms (can be examined using appropriate scales) (Outcome);	secondary outcome: Reduction of psychotic symptoms (positive, negative or global), aggressery reduction, adverse effects, relaps prevention (Outcome);	additional outcome: quality of life, current well-being, hospitalization (duration) (Outcome);	peer-reviewed studies (RCTs, clinical trials, comparative studies) (types of study to be included);	placebo (e.g. exercises) or treatment as usual or no intervention (e.g. waiting list) (Comparator);
222	Acceptance and commitment therapy compared to treatment as usual in psychosis: A systematic review and meta-analysis	Tonarelli, S B; Pasillas, R; Alvarado, L; Dwivedi, A; Cancellare, A			https://www.scopus.com/inward/record.uri?eid=2-s2.0-84973513732&doi=10.4172%2F2378-5756.1000366&partnerID=40&md5=8d3588f057ff05457e3dd49e8bf88542	10.4172/2378-5756.1000366		relaxation technique: yoga, mindfulness or "mindfulness based stress reduction" or mbsr or "mindfulness intervention" or "mind body intervention*", "progressive muscle relaxation", "autogenic training", "tai chi", qigong, "breathing technique*", biofeedback) (Intervention/Exposure);	Patients with psychosis (F20.X /F23.X/F25.X) (Population);	primary outcome: extent of relaxation, r eduction of stress and anxiety symptoms (can be examined using appropriate scales) (Outcome);	secondary outcome: Reduction of psychotic symptoms (positive, negative or global), aggressery reduction, adverse effects, relaps prevention (Outcome);	additional outcome: quality of life, current well-being, hospitalization (duration) (Outcome);	peer-reviewed studies (RCTs, clinical trials, comparative studies) (types of study to be included);	placebo (e.g. exercises) or treatment as usual or no intervention (e.g. waiting list) (Comparator);
224	Therapeutic benefit of a registered psychoeducation program on treatment adherence, objective and subjective quality of life: French pilot study for schizophrenia	Sauvanaud, F; Kebir, O; Vlasie, M; Doste, V; Amado, I; Krebs, M.-O.			https://www.scopus.com/inward/record.uri?eid=2-s2.0-85011016259&doi=10.1016%2Fj.encep.2015.12.028&partnerID=40&md5=dedc4a6ee201bf82b4b1f4624573a516	10.1016/j.encep.2015.12.028	L’éducation thérapeutique (ETP) a prouvé son efficacité pour améliorer l’observance médicamenteuse et diminuer les réhospitalisations des sujets souffrant de schizophrénie. Cependant, moins de 10 % des secteurs psychiatriques proposent des programmes agréés par les agences régionales de santé. Un des facteurs limitant la diffusion de cette pratique serait le manque de données sur son impact réel …	relaxation technique: yoga, mindfulness or "mindfulness based stress reduction" or mbsr or "mindfulness intervention" or "mind body intervention*", "progressive muscle relaxation", "autogenic training", "tai chi", qigong, "breathing technique*", biofeedback) (Intervention/Exposure);	Patients with psychosis (F20.X /F23.X/F25.X) (Population);	primary outcome: extent of relaxation, r eduction of stress and anxiety symptoms (can be examined using appropriate scales) (Outcome);	secondary outcome: Reduction of psychotic symptoms (positive, negative or global), aggressery reduction, adverse effects, relaps prevention (Outcome);	additional outcome: quality of life, current well-being, hospitalization (duration) (Outcome);	peer-reviewed studies (RCTs, clinical trials, comparative studies) (types of study to be included);	placebo (e.g. exercises) or treatment as usual or no intervention (e.g. waiting list) (Comparator);
225	Effectiveness of a brief adjunctive yoga intervention for short-term mood and psychiatric symptom change during partial hospitalization	Chad-Friedman, S; Forgeard, M; McHugh, K; Beard, C; Kopeski, L; Björgvinsson, T			https://www.scopus.com/inward/record.uri?eid=2-s2.0-85056208646&doi=10.1037%2Fprj0000329&partnerID=40&md5=7effc0796a2c3aafe8042cbcb0c0f474	10.1037/prj0000329	Objective: Evidence concerning the effectiveness of yoga in partial hospital programs is limited. Yet, partial hospitals provide treatment at a critical juncture by bridging inpatient and outpatient care. The present study tested the effectiveness of a single-session group yoga intervention for short-term mood and psychiatric symptom change in participants attending a 1- to 2-week partial hospita…	relaxation technique: yoga, mindfulness or "mindfulness based stress reduction" or mbsr or "mindfulness intervention" or "mind body intervention*", "progressive muscle relaxation", "autogenic training", "tai chi", qigong, "breathing technique*", biofeedback) (Intervention/Exposure);	Patients with psychosis (F20.X /F23.X/F25.X) (Population);	primary outcome: extent of relaxation, r eduction of stress and anxiety symptoms (can be examined using appropriate scales) (Outcome);	secondary outcome: Reduction of psychotic symptoms (positive, negative or global), aggressery reduction, adverse effects, relaps prevention (Outcome);	additional outcome: quality of life, current well-being, hospitalization (duration) (Outcome);	peer-reviewed studies (RCTs, clinical trials, comparative studies) (types of study to be included);	placebo (e.g. exercises) or treatment as usual or no intervention (e.g. waiting list) (Comparator);
226	Stakeholder views on mindfulness for youth at risk for psychosis	Reich, D; Evans, S; O’Shea, M			https://www.scopus.com/inward/record.uri?eid=2-s2.0-85133188705&doi=10.1111%2Finm.13038&partnerID=40&md5=5253b7e523b4186bbd72a4ab3e584a14	10.1111/inm.13038	Interventions incorporating mindfulness for youth identified to be at risk for psychosis show promise for symptom management yet to be addressed by other approaches. Important questions remain as to how to safely and effectively implement these interventions with this cohort. The aim of this research was to collaboratively identify with stakeholders of such interventions, namely youth at risk for…	relaxation technique: yoga, mindfulness or "mindfulness based stress reduction" or mbsr or "mindfulness intervention" or "mind body intervention*", "progressive muscle relaxation", "autogenic training", "tai chi", qigong, "breathing technique*", biofeedback) (Intervention/Exposure);	Patients with psychosis (F20.X /F23.X/F25.X) (Population);	primary outcome: extent of relaxation, r eduction of stress and anxiety symptoms (can be examined using appropriate scales) (Outcome);	secondary outcome: Reduction of psychotic symptoms (positive, negative or global), aggressery reduction, adverse effects, relaps prevention (Outcome);	additional outcome: quality of life, current well-being, hospitalization (duration) (Outcome);	peer-reviewed studies (RCTs, clinical trials, comparative studies) (types of study to be included);	placebo (e.g. exercises) or treatment as usual or no intervention (e.g. waiting list) (Comparator);
227	Neuroprotective effects of ethyl-eicosapentaenoic acid in first episode psychosis: A longitudinal T2 relaxometry pilot study	Wood, Stephen J.; Cocchi, Luca; Proffitt, Tina Marie; McConchie, Mirabel; Jackson, Graeme D.; Takahashi, Tsutomu; Pantelis, Christos; McGorry, Patrick D.; Berger, Gregor E.				10.1016/j.pscychresns.2009.12.003	We used magnetic resonance imaging to examine the effect of ethyl-eicosapentaenoic acid (E-EPA) on hippocampal T2 relaxation time in first episode psychosis patients at baseline and after 12weeks of follow-up. There was an increase in T2 in the placebo group but not in the E-EPA group, suggesting a neuroprotective effect of E-EPA treatment. In addition, the smaller the increase in T2, the greater…	relaxation technique: yoga, mindfulness or "mindfulness based stress reduction" or mbsr or "mindfulness intervention" or "mind body intervention*", "progressive muscle relaxation", "autogenic training", "tai chi", qigong, "breathing technique*", biofeedback) (Intervention/Exposure);	Patients with psychosis (F20.X /F23.X/F25.X) (Population);	primary outcome: extent of relaxation, r eduction of stress and anxiety symptoms (can be examined using appropriate scales) (Outcome);	secondary outcome: Reduction of psychotic symptoms (positive, negative or global), aggressery reduction, adverse effects, relaps prevention (Outcome);	additional outcome: quality of life, current well-being, hospitalization (duration) (Outcome);	peer-reviewed studies (RCTs, clinical trials, comparative studies) (types of study to be included);	placebo (e.g. exercises) or treatment as usual or no intervention (e.g. waiting list) (Comparator);
228	The relationship between the serotonin metabolism, gut-microbiota and the gut-brain axis	Stasi, C; Sadalla, S; Milani, S			https://www.scopus.com/inward/record.uri?eid=2-s2.0-85072994026&doi=10.2174%2F1389200220666190725115503&partnerID=40&md5=66473f921d4a95c0102265ff1425f2f1	10.2174/1389200220666190725115503		relaxation technique: yoga, mindfulness or "mindfulness based stress reduction" or mbsr or "mindfulness intervention" or "mind body intervention*", "progressive muscle relaxation", "autogenic training", "tai chi", qigong, "breathing technique*", biofeedback) (Intervention/Exposure);	Patients with psychosis (F20.X /F23.X/F25.X) (Population);	primary outcome: extent of relaxation, r eduction of stress and anxiety symptoms (can be examined using appropriate scales) (Outcome);	secondary outcome: Reduction of psychotic symptoms (positive, negative or global), aggressery reduction, adverse effects, relaps prevention (Outcome);	additional outcome: quality of life, current well-being, hospitalization (duration) (Outcome);	peer-reviewed studies (RCTs, clinical trials, comparative studies) (types of study to be included);	placebo (e.g. exercises) or treatment as usual or no intervention (e.g. waiting list) (Comparator);
229	Schizophrenia: An exploration of an acceptance, mindfulness, and compassion-based group intervention.	Martins, Maria Joao; Castilho, Paula; Santos, Vitor; Gumley Maria Joao; ORCID: https://orcid.org/0000-0001-5339-1269 AI			http://ovidsp.ovid.com/ovidweb.cgi?T=JS&PAGE=reference&D=psyc14&NEWS=N&AN=2017-52489-003 NL	https://dx.doi.org/10.1111/ap.12210	Objective: This study aimed to develop and apply a brief (five-session) group-based intervention called Compassionate, Mindful and Accepting approach to Psychosis (CMAP) for patients diagnosed with paranoid schizophrenia. Methods: The intervention was based on three major approaches: the mindfulness framework adapted for psychosis with the proposed modifications for meditation work, the rationale…	relaxation technique: yoga, mindfulness or "mindfulness based stress reduction" or mbsr or "mindfulness intervention" or "mind body intervention*", "progressive muscle relaxation", "autogenic training", "tai chi", qigong, "breathing technique*", biofeedback) (Intervention/Exposure);	Patients with psychosis (F20.X /F23.X/F25.X) (Population);	primary outcome: extent of relaxation, r eduction of stress and anxiety symptoms (can be examined using appropriate scales) (Outcome);	secondary outcome: Reduction of psychotic symptoms (positive, negative or global), aggressery reduction, adverse effects, relaps prevention (Outcome);	additional outcome: quality of life, current well-being, hospitalization (duration) (Outcome);	peer-reviewed studies (RCTs, clinical trials, comparative studies) (types of study to be included);	placebo (e.g. exercises) or treatment as usual or no intervention (e.g. waiting list) (Comparator);
230	NPAS3 variants in schizophrenia: A neuroimaging study	Bernier, D; Macintyre, G; Bartha, R; Hanstock, C C; McAllindon, D; Cox, D; Purdon, S; Aitchison, K J; Rusak, B; Tibbo, P G			https://www.scopus.com/inward/record.uri?eid=2-s2.0-84899130896&doi=10.1186%2F1471-2350-15-37&partnerID=40&md5=88f90c48d1209ddd0dc188fda3238d50	10.1186/1471-2350-15-37	Background This research is a one-site neuroimaging component of a two-site genetic study involving patients with schizophrenia at early and later stages of illness. Studies support a role for the neuronal Per-Arnt-Sim 3 (NPAS3) gene in processes that are essential for normal brain development. Specific NPAS3 variants have been observed at an increased frequency in schizophrenia. In humans, NPAS3…	relaxation technique: yoga, mindfulness or "mindfulness based stress reduction" or mbsr or "mindfulness intervention" or "mind body intervention*", "progressive muscle relaxation", "autogenic training", "tai chi", qigong, "breathing technique*", biofeedback) (Intervention/Exposure);	Patients with psychosis (F20.X /F23.X/F25.X) (Population);	primary outcome: extent of relaxation, r eduction of stress and anxiety symptoms (can be examined using appropriate scales) (Outcome);	secondary outcome: Reduction of psychotic symptoms (positive, negative or global), aggressery reduction, adverse effects, relaps prevention (Outcome);	additional outcome: quality of life, current well-being, hospitalization (duration) (Outcome);	peer-reviewed studies (RCTs, clinical trials, comparative studies) (types of study to be included);	placebo (e.g. exercises) or treatment as usual or no intervention (e.g. waiting list) (Comparator);
232	Attraction to cannabis among men with schizophrenia: A phenomenological study.	Francoeur, Nathalie; Baker, Cynthia			http://ovidsp.ovid.com/ovidweb.cgi?T=JS&PAGE=reference&D=psyc7&NEWS=N&AN=2010-06522-007 NL		Cannabis use is common among persons with schizophrenia, particularly among men with this long-term chronic illness. A phenomenological study was undertaken to describe the perceptions of persons with schizophrenia regarding their attraction to cannabis. A sample of 8 men with schizophrenia who were living in the community and who had a history of current or past cannabis use were recruited by he…	relaxation technique: yoga, mindfulness or "mindfulness based stress reduction" or mbsr or "mindfulness intervention" or "mind body intervention*", "progressive muscle relaxation", "autogenic training", "tai chi", qigong, "breathing technique*", biofeedback) (Intervention/Exposure);	Patients with psychosis (F20.X /F23.X/F25.X) (Population);	primary outcome: extent of relaxation, r eduction of stress and anxiety symptoms (can be examined using appropriate scales) (Outcome);	secondary outcome: Reduction of psychotic symptoms (positive, negative or global), aggressery reduction, adverse effects, relaps prevention (Outcome);	additional outcome: quality of life, current well-being, hospitalization (duration) (Outcome);	peer-reviewed studies (RCTs, clinical trials, comparative studies) (types of study to be included);	placebo (e.g. exercises) or treatment as usual or no intervention (e.g. waiting list) (Comparator);
233	Efficacy of Baduanjin exercise and feasibility of mobile text reminders on follow-up participation in people with severe mental illness: An exploratory study	Chen, M.-D.; Yeh, Y.-C.; Tsai, Y.-J.; Chang, Y.-C.; Yu, J.-W.; Hsu, C.-H.			https://www.scopus.com/inward/record.uri?eid=2-s2.0-84964844650&doi=10.1097%2FPRA.0000000000000158&partnerID=40&md5=f809299538330c23aff15694cc11748a	10.1097/PRA.0000000000000158		relaxation technique: yoga, mindfulness or "mindfulness based stress reduction" or mbsr or "mindfulness intervention" or "mind body intervention*", "progressive muscle relaxation", "autogenic training", "tai chi", qigong, "breathing technique*", biofeedback) (Intervention/Exposure);	Patients with psychosis (F20.X /F23.X/F25.X) (Population);	primary outcome: extent of relaxation, r eduction of stress and anxiety symptoms (can be examined using appropriate scales) (Outcome);	secondary outcome: Reduction of psychotic symptoms (positive, negative or global), aggressery reduction, adverse effects, relaps prevention (Outcome);	additional outcome: quality of life, current well-being, hospitalization (duration) (Outcome);	peer-reviewed studies (RCTs, clinical trials, comparative studies) (types of study to be included);	placebo (e.g. exercises) or treatment as usual or no intervention (e.g. waiting list) (Comparator);
234	The affinity and selectivity of α-adrenoceptor antagonists, antidepressants, and antipsychotics for the human α1A, α1B, and α1D-adrenoceptors	Proudman, R G W; Pupo, A S; Baker, J G			https://www.scopus.com/inward/record.uri?eid=2-s2.0-85087381059&doi=10.1002%2Fprp2.602&partnerID=40&md5=4196f5521f019c3f10d10039a002ecf5	10.1002/prp2.602		relaxation technique: yoga, mindfulness or "mindfulness based stress reduction" or mbsr or "mindfulness intervention" or "mind body intervention*", "progressive muscle relaxation", "autogenic training", "tai chi", qigong, "breathing technique*", biofeedback) (Intervention/Exposure);	Patients with psychosis (F20.X /F23.X/F25.X) (Population);	primary outcome: extent of relaxation, r eduction of stress and anxiety symptoms (can be examined using appropriate scales) (Outcome);	secondary outcome: Reduction of psychotic symptoms (positive, negative or global), aggressery reduction, adverse effects, relaps prevention (Outcome);	additional outcome: quality of life, current well-being, hospitalization (duration) (Outcome);	peer-reviewed studies (RCTs, clinical trials, comparative studies) (types of study to be included);	placebo (e.g. exercises) or treatment as usual or no intervention (e.g. waiting list) (Comparator);
235	A qualitative systematic review of service user and service provider perspectives on the acceptability, relative benefits, and potential harms of art therapy for people with non-psychotic mental health disorders	Scope, A; Uttley, L; Sutton, A			https://www.scopus.com/inward/record.uri?eid=2-s2.0-84973149488&doi=10.1111%2Fpapt.12093&partnerID=40&md5=b1eb418dc9375141bf0072b65e740ed9	10.1111/papt.12093		relaxation technique: yoga, mindfulness or "mindfulness based stress reduction" or mbsr or "mindfulness intervention" or "mind body intervention*", "progressive muscle relaxation", "autogenic training", "tai chi", qigong, "breathing technique*", biofeedback) (Intervention/Exposure);	Patients with psychosis (F20.X /F23.X/F25.X) (Population);	primary outcome: extent of relaxation, r eduction of stress and anxiety symptoms (can be examined using appropriate scales) (Outcome);	secondary outcome: Reduction of psychotic symptoms (positive, negative or global), aggressery reduction, adverse effects, relaps prevention (Outcome);	additional outcome: quality of life, current well-being, hospitalization (duration) (Outcome);	peer-reviewed studies (RCTs, clinical trials, comparative studies) (types of study to be included);	placebo (e.g. exercises) or treatment as usual or no intervention (e.g. waiting list) (Comparator);
236	Group Music Therapy Effects on Adherence to Psychotropics in Adults with Psychotic Disorders	Castilla-Puentes, R C						relaxation technique: yoga, mindfulness or "mindfulness based stress reduction" or mbsr or "mindfulness intervention" or "mind body intervention*", "progressive muscle relaxation", "autogenic training", "tai chi", qigong, "breathing technique*", biofeedback) (Intervention/Exposure);	Patients with psychosis (F20.X /F23.X/F25.X) (Population);	primary outcome: extent of relaxation, r eduction of stress and anxiety symptoms (can be examined using appropriate scales) (Outcome);	secondary outcome: Reduction of psychotic symptoms (positive, negative or global), aggressery reduction, adverse effects, relaps prevention (Outcome);	additional outcome: quality of life, current well-being, hospitalization (duration) (Outcome);	peer-reviewed studies (RCTs, clinical trials, comparative studies) (types of study to be included);	placebo (e.g. exercises) or treatment as usual or no intervention (e.g. waiting list) (Comparator);
237	Effectiveness of group cognitive-behavioral treatment for childhood anxiety in community clinics	Lau, W.-Y.; Chan, C.K.-Y.; Li, J.C.-H.; Au, T.K.-F.			https://www.scopus.com/inward/record.uri?eid=2-s2.0-77957873054&doi=10.1016%2Fj.brat.2010.07.007&partnerID=40&md5=af0202a18f867458c70b0bda4a612b46	10.1016/j.brat.2010.07.007	his study evaluated the effectiveness of cognitive-behavioral treatment for childhood anxiety in a community clinic setting in Hong Kong, China. Forty-five clinically-referred children (age 6–11 years) were randomly assigned to either a cognitive-behavioral treatment program or a waitlist-control condition. Children in the treatment condition showed significant reduction in anxiety symptoms—both …	relaxation technique: yoga, mindfulness or "mindfulness based stress reduction" or mbsr or "mindfulness intervention" or "mind body intervention*", "progressive muscle relaxation", "autogenic training", "tai chi", qigong, "breathing technique*", biofeedback) (Intervention/Exposure);	Patients with psychosis (F20.X /F23.X/F25.X) (Population);	primary outcome: extent of relaxation, r eduction of stress and anxiety symptoms (can be examined using appropriate scales) (Outcome);	secondary outcome: Reduction of psychotic symptoms (positive, negative or global), aggressery reduction, adverse effects, relaps prevention (Outcome);	additional outcome: quality of life, current well-being, hospitalization (duration) (Outcome);	peer-reviewed studies (RCTs, clinical trials, comparative studies) (types of study to be included);	placebo (e.g. exercises) or treatment as usual or no intervention (e.g. waiting list) (Comparator);
238	Psychopharmacological possibilities in the acute disaster setting	Simon, A; Gorman, J			https://www.scopus.com/inward/record.uri?eid=2-s2.0-4344609467&doi=10.1016%2Fj.psc.2004.03.004&partnerID=40&md5=fb219b09066dda8c565caa96724c8058	10.1016/j.psc.2004.03.004		relaxation technique: yoga, mindfulness or "mindfulness based stress reduction" or mbsr or "mindfulness intervention" or "mind body intervention*", "progressive muscle relaxation", "autogenic training", "tai chi", qigong, "breathing technique*", biofeedback) (Intervention/Exposure);	Patients with psychosis (F20.X /F23.X/F25.X) (Population);	primary outcome: extent of relaxation, r eduction of stress and anxiety symptoms (can be examined using appropriate scales) (Outcome);	secondary outcome: Reduction of psychotic symptoms (positive, negative or global), aggressery reduction, adverse effects, relaps prevention (Outcome);	additional outcome: quality of life, current well-being, hospitalization (duration) (Outcome);	peer-reviewed studies (RCTs, clinical trials, comparative studies) (types of study to be included);	placebo (e.g. exercises) or treatment as usual or no intervention (e.g. waiting list) (Comparator);
239	Humor in Psychiatry: Lessons From Neuroscience, Psychopathology, and Treatment Research	Berger, P; Bitsch, F; Falkenberg, I			https://www.scopus.com/inward/record.uri?eid=2-s2.0-85107638343&doi=10.3389%2Ffpsyt.2021.681903&partnerID=40&md5=be99889405ef4c56c0d95a4cb3442fe5	10.3389/fpsyt.2021.681903		relaxation technique: yoga, mindfulness or "mindfulness based stress reduction" or mbsr or "mindfulness intervention" or "mind body intervention*", "progressive muscle relaxation", "autogenic training", "tai chi", qigong, "breathing technique*", biofeedback) (Intervention/Exposure);	Patients with psychosis (F20.X /F23.X/F25.X) (Population);	primary outcome: extent of relaxation, r eduction of stress and anxiety symptoms (can be examined using appropriate scales) (Outcome);	secondary outcome: Reduction of psychotic symptoms (positive, negative or global), aggressery reduction, adverse effects, relaps prevention (Outcome);	additional outcome: quality of life, current well-being, hospitalization (duration) (Outcome);	peer-reviewed studies (RCTs, clinical trials, comparative studies) (types of study to be included);	placebo (e.g. exercises) or treatment as usual or no intervention (e.g. waiting list) (Comparator);
241	Treatment of compulsive rituals in a case of residual schizophrenia: Efficacy of hypnosis.	Salamero, Carlos; Manzano, Jose Maria			http://ovidsp.ovid.com/ovidweb.cgi?T=JS&PAGE=reference&D=psyc4&NEWS=N&AN=2005-12857-004 NL		The authors describe the treatment of compulsive behaviour in a case of residual schizophrenia. Following the description of the clinical profile and an analysis of the assessed behaviours, the stages of intervention are discussed, i.e., baseline, stimulus control, training and treatment via hypnosis, and followup. A method of induction by ocular fixation was used, with suggestions of relaxation …	relaxation technique: yoga, mindfulness or "mindfulness based stress reduction" or mbsr or "mindfulness intervention" or "mind body intervention*", "progressive muscle relaxation", "autogenic training", "tai chi", qigong, "breathing technique*", biofeedback) (Intervention/Exposure);	Patients with psychosis (F20.X /F23.X/F25.X) (Population);	primary outcome: extent of relaxation, r eduction of stress and anxiety symptoms (can be examined using appropriate scales) (Outcome);	secondary outcome: Reduction of psychotic symptoms (positive, negative or global), aggressery reduction, adverse effects, relaps prevention (Outcome);	additional outcome: quality of life, current well-being, hospitalization (duration) (Outcome);	peer-reviewed studies (RCTs, clinical trials, comparative studies) (types of study to be included);	placebo (e.g. exercises) or treatment as usual or no intervention (e.g. waiting list) (Comparator);
242	A self-guided relaxation module for telepsychiatric services: Development, usefulness, and feasibility	Malhotra, S; Chakrabarti, S; Gupta, A; Mehta, A; Shah, R; Kumar, V; Sharma, M			https://www.scopus.com/inward/record.uri?eid=2-s2.0-84896463918&doi=10.2190%2FPM.46.4.a&partnerID=40&md5=fded4aff4b4260fc3d1797d82d7289f4	10.2190/PM.46.4.a	Objective: A modified form of the standard autogenic relaxation exercise was developed as part of a telepsychiatry project, which aims to deliver mental healthcare to remote areas through the net, and through the agency of non-specialists. This study describes the development and evaluation of a brief and simpler form of a relaxation technique, the Self-Guided Relaxation (SGR). Method: SGR is a s…	relaxation technique: yoga, mindfulness or "mindfulness based stress reduction" or mbsr or "mindfulness intervention" or "mind body intervention*", "progressive muscle relaxation", "autogenic training", "tai chi", qigong, "breathing technique*", biofeedback) (Intervention/Exposure);	Patients with psychosis (F20.X /F23.X/F25.X) (Population);	primary outcome: extent of relaxation, r eduction of stress and anxiety symptoms (can be examined using appropriate scales) (Outcome);	secondary outcome: Reduction of psychotic symptoms (positive, negative or global), aggressery reduction, adverse effects, relaps prevention (Outcome);	additional outcome: quality of life, current well-being, hospitalization (duration) (Outcome);	peer-reviewed studies (RCTs, clinical trials, comparative studies) (types of study to be included);	placebo (e.g. exercises) or treatment as usual or no intervention (e.g. waiting list) (Comparator);
243	Working in a prison: Challenges, rewards, and the impact on mental health and well-being	Dennard, S; Tracy, D K; Beeney, A; Craster, L; Bailey, F; Baureek, A; Barton, M; Turrell, J; Poynton, S; Navkarov, V; Kothari, R			https://www.scopus.com/inward/record.uri?eid=2-s2.0-85108612945&doi=10.1108%2FJFP-12-2020-0055&partnerID=40&md5=5dc670c425100498a359d4ea531e3d2b	10.1108/JFP-12-2020-0055		relaxation technique: yoga, mindfulness or "mindfulness based stress reduction" or mbsr or "mindfulness intervention" or "mind body intervention*", "progressive muscle relaxation", "autogenic training", "tai chi", qigong, "breathing technique*", biofeedback) (Intervention/Exposure);	Patients with psychosis (F20.X /F23.X/F25.X) (Population);	primary outcome: extent of relaxation, r eduction of stress and anxiety symptoms (can be examined using appropriate scales) (Outcome);	secondary outcome: Reduction of psychotic symptoms (positive, negative or global), aggressery reduction, adverse effects, relaps prevention (Outcome);	additional outcome: quality of life, current well-being, hospitalization (duration) (Outcome);	peer-reviewed studies (RCTs, clinical trials, comparative studies) (types of study to be included);	placebo (e.g. exercises) or treatment as usual or no intervention (e.g. waiting list) (Comparator);
244	The relationship of mindfulness-based psychoeducation provided to schizophrenic patients with their sociodemographic characteristics in increasing insight.	Cetin, Nurdan; Aylaz Nurdan; ORCID: https://orcid.org/0000-0001-8592-1324 AI			http://ovidsp.ovid.com/ovidweb.cgi?T=JS&PAGE=reference&D=psyc17&NEWS=N&AN=2020-35252-001 NL	https://dx.doi.org/10.1111/ppc.12531	Purpose The aim of this study is to determine the relationship between sociodemographic characteristics and mindfulness-based psychoeducation given to schizophrenic patients for increasing insight. Design and Methods This study was conducted as pre-experimental single group pretest-posttest model in a Community Mental Health Center (CMHC) located in the city center of Balikesir, Turkey, with 55 p…	relaxation technique: yoga, mindfulness or "mindfulness based stress reduction" or mbsr or "mindfulness intervention" or "mind body intervention*", "progressive muscle relaxation", "autogenic training", "tai chi", qigong, "breathing technique*", biofeedback) (Intervention/Exposure);	Patients with psychosis (F20.X /F23.X/F25.X) (Population);	primary outcome: extent of relaxation, r eduction of stress and anxiety symptoms (can be examined using appropriate scales) (Outcome);	secondary outcome: Reduction of psychotic symptoms (positive, negative or global), aggressery reduction, adverse effects, relaps prevention (Outcome);	additional outcome: quality of life, current well-being, hospitalization (duration) (Outcome);	peer-reviewed studies (RCTs, clinical trials, comparative studies) (types of study to be included);	placebo (e.g. exercises) or treatment as usual or no intervention (e.g. waiting list) (Comparator);
245	Integral rehabilitation of the schizophrenic patient in Mexico: The model from the National Institute of Psychiatry Ramon de la Fuente, Group III	Díaz Martínez, L R; Ortega Soto, H; Leaños Guerrero, C; Rodrĩguez Verdugo, Ma.S.; Rascõn Gasca, Ma.L.; Valencia Collazos, M; Gutiérrez López, M D L; Mares Gómez, Ma.E.; Sánchez Sánchez, A			https://www.scopus.com/inward/record.uri?eid=2-s2.0-32544460870&partnerID=40&md5=053f6cf48604e74b4ae08f0f6dcd3e4f			relaxation technique: yoga, mindfulness or "mindfulness based stress reduction" or mbsr or "mindfulness intervention" or "mind body intervention*", "progressive muscle relaxation", "autogenic training", "tai chi", qigong, "breathing technique*", biofeedback) (Intervention/Exposure);	Patients with psychosis (F20.X /F23.X/F25.X) (Population);	primary outcome: extent of relaxation, r eduction of stress and anxiety symptoms (can be examined using appropriate scales) (Outcome);	secondary outcome: Reduction of psychotic symptoms (positive, negative or global), aggressery reduction, adverse effects, relaps prevention (Outcome);	additional outcome: quality of life, current well-being, hospitalization (duration) (Outcome);	peer-reviewed studies (RCTs, clinical trials, comparative studies) (types of study to be included);	placebo (e.g. exercises) or treatment as usual or no intervention (e.g. waiting list) (Comparator);
246	Applications of cognitive behavioral principles in neuropsychological rehabilitation.	Sudhir, P M			http://ovidsp.ovid.com/ovidweb.cgi?T=JS&PAGE=reference&D=psyc10&NEWS=N&AN=2012-27198-005		This chapter discusses applications of behavioral principles and cognitive behavioral principles in neuropsychological rehabilitation of traumatic brain injuries (TBIs). The following topics are addressed: components of applied behavior analysis; models for assessment; application of reinforcement principles in neuropsychological rehabilitation; social skills training; other behavior therapy proc…	relaxation technique: yoga, mindfulness or "mindfulness based stress reduction" or mbsr or "mindfulness intervention" or "mind body intervention*", "progressive muscle relaxation", "autogenic training", "tai chi", qigong, "breathing technique*", biofeedback) (Intervention/Exposure);	Patients with psychosis (F20.X /F23.X/F25.X) (Population);	primary outcome: extent of relaxation, r eduction of stress and anxiety symptoms (can be examined using appropriate scales) (Outcome);	secondary outcome: Reduction of psychotic symptoms (positive, negative or global), aggressery reduction, adverse effects, relaps prevention (Outcome);	additional outcome: quality of life, current well-being, hospitalization (duration) (Outcome);	peer-reviewed studies (RCTs, clinical trials, comparative studies) (types of study to be included);	placebo (e.g. exercises) or treatment as usual or no intervention (e.g. waiting list) (Comparator);
247	Nature videos for PTSD: Protocol for a mixed-methods feasibility study.	Knaust, Thiemo; Felnhofer, Anna; Kothgassner, Oswald David; Reinke, Max; Browning, Matthew; Hollmer, Helge; Schulz Anna; ORCID: https://orcid.org/0000-0002-0081-7489 AI			http://ovidsp.ovid.com/ovidweb.cgi?T=JS&PAGE=reference&D=psyc19&NEWS=N&AN=2022-88175-001 NL	https://dx.doi.org/10.1080/20008198.2022.2101765	Background: Given the prevalence of post-traumatic stress disorder (PTSD), particularly among military personnel, new treatment approaches are needed. One may be virtual relaxation interventions, especially 360-degree nature videos, since studies have demonstrated their relaxation effects for healthy participants. If these relaxation effects can be reproduced in patients with PTSD, they may offer…	relaxation technique: yoga, mindfulness or "mindfulness based stress reduction" or mbsr or "mindfulness intervention" or "mind body intervention*", "progressive muscle relaxation", "autogenic training", "tai chi", qigong, "breathing technique*", biofeedback) (Intervention/Exposure);	Patients with psychosis (F20.X /F23.X/F25.X) (Population);	primary outcome: extent of relaxation, r eduction of stress and anxiety symptoms (can be examined using appropriate scales) (Outcome);	secondary outcome: Reduction of psychotic symptoms (positive, negative or global), aggressery reduction, adverse effects, relaps prevention (Outcome);	additional outcome: quality of life, current well-being, hospitalization (duration) (Outcome);	peer-reviewed studies (RCTs, clinical trials, comparative studies) (types of study to be included);	placebo (e.g. exercises) or treatment as usual or no intervention (e.g. waiting list) (Comparator);
248	Predictors of successful discontinuation of antipsychotics and antidepressants	Lincoln, T M; Sommer, D; Quazzola, M; Witzgall, T; Schlier, B			https://www.scopus.com/inward/record.uri?eid=2-s2.0-85121816845&doi=10.1017%2FS0033291721005146&partnerID=40&md5=a4b5d17122e3a0e1322f6e361e8984fe	10.1017/S0033291721005146		relaxation technique: yoga, mindfulness or "mindfulness based stress reduction" or mbsr or "mindfulness intervention" or "mind body intervention*", "progressive muscle relaxation", "autogenic training", "tai chi", qigong, "breathing technique*", biofeedback) (Intervention/Exposure);	Patients with psychosis (F20.X /F23.X/F25.X) (Population);	primary outcome: extent of relaxation, r eduction of stress and anxiety symptoms (can be examined using appropriate scales) (Outcome);	secondary outcome: Reduction of psychotic symptoms (positive, negative or global), aggressery reduction, adverse effects, relaps prevention (Outcome);	additional outcome: quality of life, current well-being, hospitalization (duration) (Outcome);	peer-reviewed studies (RCTs, clinical trials, comparative studies) (types of study to be included);	placebo (e.g. exercises) or treatment as usual or no intervention (e.g. waiting list) (Comparator);
249	Current concepts in psychodermatology	Locala, J A			https://www.scopus.com/inward/record.uri?eid=2-s2.0-65749116769&doi=10.1007%2Fs11920-009-0033-x&partnerID=40&md5=50fee41fad1b930306f0702af6cc80ed	10.1007/s11920-009-0033-x		relaxation technique: yoga, mindfulness or "mindfulness based stress reduction" or mbsr or "mindfulness intervention" or "mind body intervention*", "progressive muscle relaxation", "autogenic training", "tai chi", qigong, "breathing technique*", biofeedback) (Intervention/Exposure);	Patients with psychosis (F20.X /F23.X/F25.X) (Population);	primary outcome: extent of relaxation, r eduction of stress and anxiety symptoms (can be examined using appropriate scales) (Outcome);	secondary outcome: Reduction of psychotic symptoms (positive, negative or global), aggressery reduction, adverse effects, relaps prevention (Outcome);	additional outcome: quality of life, current well-being, hospitalization (duration) (Outcome);	peer-reviewed studies (RCTs, clinical trials, comparative studies) (types of study to be included);	placebo (e.g. exercises) or treatment as usual or no intervention (e.g. waiting list) (Comparator);
250	Social mindfulness and psychosis: Neural response to socially mindful behavior in first-episode psychosis and patients at clinical high-risk.	Lemmers-Jansen, Imke L J; Fett, Anne-Kathrin J; Van Doesum, Niels J; Van Lange, Paul A M; Veltman, Dick J; Krabbendam, Lydia			http://ovidsp.ovid.com/ovidweb.cgi?T=JS&PAGE=reference&D=psyc16&NEWS=N&AN=2019-11304-001 NL	https://dx.doi.org/10.3389/fnhum.2019.00047	Background: Psychosis is characterized by problems in social functioning and trust, the assumed glue to positive social relations. But what helps building trust? A prime candidate could be social mindfulness: the ability and willingness to see and consider another person's needs and wishes during social decision making. We investigated whether first-episode psychosis patients (FEP) and patients a…	relaxation technique: yoga, mindfulness or "mindfulness based stress reduction" or mbsr or "mindfulness intervention" or "mind body intervention*", "progressive muscle relaxation", "autogenic training", "tai chi", qigong, "breathing technique*", biofeedback) (Intervention/Exposure);	Patients with psychosis (F20.X /F23.X/F25.X) (Population);	primary outcome: extent of relaxation, r eduction of stress and anxiety symptoms (can be examined using appropriate scales) (Outcome);	secondary outcome: Reduction of psychotic symptoms (positive, negative or global), aggressery reduction, adverse effects, relaps prevention (Outcome);	additional outcome: quality of life, current well-being, hospitalization (duration) (Outcome);	peer-reviewed studies (RCTs, clinical trials, comparative studies) (types of study to be included);	placebo (e.g. exercises) or treatment as usual or no intervention (e.g. waiting list) (Comparator);
252	Improvements in physical fitness of non-psychotic psychiatric patients following psychomotor therapy programs	Knapen, J.; Van De Vliet, P.; Van Coppenolle, H.; David, A.; Peuskens, J.; Knapen, K.; Pieters, G.					Aim. To investigate the changes in physical fitness after participation in 1 of 2 psychomotor therapy programs in a sample group of non-psychotic psychiatric patients. Methods. Experimental design: randomized controlled parallel group trial with follow-up measures after 8 weeks and after 16 weeks. Setting: 3 treatment units of a university psychiatric hospital in Belgium. Patients: 141 (51 males,…	relaxation technique: yoga, mindfulness or "mindfulness based stress reduction" or mbsr or "mindfulness intervention" or "mind body intervention*", "progressive muscle relaxation", "autogenic training", "tai chi", qigong, "breathing technique*", biofeedback) (Intervention/Exposure);	Patients with psychosis (F20.X /F23.X/F25.X) (Population);	primary outcome: extent of relaxation, r eduction of stress and anxiety symptoms (can be examined using appropriate scales) (Outcome);	secondary outcome: Reduction of psychotic symptoms (positive, negative or global), aggressery reduction, adverse effects, relaps prevention (Outcome);	additional outcome: quality of life, current well-being, hospitalization (duration) (Outcome);	peer-reviewed studies (RCTs, clinical trials, comparative studies) (types of study to be included);	placebo (e.g. exercises) or treatment as usual or no intervention (e.g. waiting list) (Comparator);
[truncated: 1,331 more rows]

## Sheet: Rejected on fulltext screening
Article ID	Title	Author	Publication year	Title secondary	URL	DOI	Abstract	Criteria for exclusion									Comment: relaxation technique: yoga,&nbsp;mindfulness or "mindfulness based stress reduction" or mbsr or&nbsp;"mindfulness intervention" or "mind body intervention*", "progressive muscle&nbsp;relaxation", "autogenic training", "tai chi", qigong, "breathing&nbsp;technique*", biofeedback) (Intervention/Exposure);		Comment: Patients with psychosis (F20.X /F23.X/F25.X) (Population);		Comment: primary outcome:&nbsp;extent of relaxation, r eduction of stress and anxiety symptoms (can be examined using appropriate scales) (Outcome);		Comment: secondary outcome:&nbsp; Reduction of psychotic symptoms (positive, negative or global), aggressery reduction, adverse effects, relaps prevention (Outcome);		Comment: additional outcome:&nbsp; quality of life, current well-being, hospitalization (duration) (Outcome);		Comment: peer-reviewed studies (RCTs, clinical trials, comparative studies) (types of study to be included);		Comment: placebo (e.g. exercises) or treatment as usual or no intervention (e.g. waiting list)&nbsp; (Comparator);		Comment: inpatient or outpatient&nbsp; (Population);		Comment: first psychosis episode or chronic disease (Population);
[truncated: 128 more rows]

[truncated: 1 more sheets: Tabelle2]
